# Supplementary material for: Genetical genomics of growth in a chicken model
Source: BMC Genomics. 2018 Jan 23;19:72. doi: 10.1186/s12864-018-4441-3 (PMC5782384; doi:10.1186/s12864-018-4441-3)
Supplement: Supplementary file 3 — All eQTL. (CSV 124 kb) [file 12864_2018_4441_MOESM3_ESM.csv]

probeset	qtl_chr	lod	interval_start	interval_end	ensembl_gene_id	type
ENSGALT00000015891_LOC425783	1	13.7978792776308	0.196861	0.610572	ENSGALG00000009771	cis
ENSGALT00000022367_FAM116B	1	7.34397277093314	0.196861	0.610572	ENSGALG00000013772	cis
ENSGALT00000010489_CHCHD3	1	4.8395782878859	0.366158	14.519301	ENSGALG00000006489	cis
ENSGALT00000012946_Q90979_CHICK	1	4.77788308987579	0.366158	14.519301	ENSGALG00000007973	cis
ENSGALT00000013281_ANKRD16	1	6.87678195295246	0.366158	14.519301	ENSGALG00000008168	cis
ENSGALT00000013765_ENSGALG00000008449	1	4.87840013026249	0.366158	14.519301	ENSGALG00000008449	cis
ENSGALT00000013829_CACNA2D1	1	5.57367136755619	0.366158	16.091637	ENSGALG00000008486	cis
ENSGALT00000022638_NUDT5	1	4.308125277984	0.366158	16.091637	ENSGALG00000013967	cis
ENSGALT00000030761_ENSGALG00000019410	1	5.63603348008087	0.366158	14.519301	ENSGALG00000019410	cis
ENSGALT00000039846_ACZ	1	4.63019990214258	0.366158	16.091637	ENSGALG00000008499	cis
ENSGALT00000040246_ASB13	1	6.61486393132753	0.366158	14.519301	ENSGALG00000008401	cis
NM_001030646_NRF1	1	4.64990978250813	0.366158	14.519301	ENSGALG00000007973	cis
ENSGALT00000013557_TMEM60	1	4.90537366164574	0.610572	16.091637	ENSGALG00000008330	cis
ENSGALT00000011162_ITIH5	1	5.04408955804155	0.756969	12.160517	ENSGALG00000006891	cis
ENSGALT00000013198_PUS7	1	4.42507749014351	0.756969	13.519124	ENSGALG00000008132	cis
ENSGALT00000040314_C7orf45	1	8.08504628382167	0.756969	7.017388	ENSGALG00000023942	cis
ENSGALT00000023502_SEPHS1	1	4.52505048860405	2.23665	12.160517	ENSGALG00000014575	cis
NM_001030729_ORC5L	1	5.54027851733332	10.339851	20.514672	ENSGALG00000008175	cis
ENSGALT00000011317_ENSGALG00000006986	1	4.22464897419519	12.160517	23.275033	ENSGALG00000006986	cis
ENSGALT00000012857_Q91435_CHICK	1	7.06185943469677	12.160517	16.091637	ENSGALG00000007917	cis
ENSGALT00000013000_BCAP29	1	5.12005099999442	13.519124	16.091637	ENSGALG00000008009	cis
ENSGALT00000013924_ZBED4	1	4.58230062139756	13.519124	23.275033	ENSGALG00000008547	cis
ENSGALT00000011300_Q5ZMI3_CHICK	1	7.17600159507106	14.519301	20.514672	ENSGALG00000006975	cis
ENSGALT00000021457_PLXNB2	1	4.47586140116402	14.519301	25.258768	ENSGALG00000013146	cis
NM_001115017_SELO	1	4.49673920086661	14.519301	25.258768	ENSGALG00000008694	cis
NM_001007849_TSPAN12	1	5.30162702725255	19.37093	27.130592	ENSGALG00000009029	cis
NM_205212_MET	1	4.21237508359803	20.514672	28.923354	ENSGALG00000009390	cis
ENSGALT00000015981_RPL18A	1	5.52508919957933	23.275033	28.207783	ENSGALG00000009829	cis
ENSGALT00000015635_Q5ZLN3_CHICK	1	7.08800320696076	25.258768	34.741424	ENSGALG00000009595	cis
ENSGALT00000015878_SLC16A7	1	4.17287402019787	28.623031	35.251861	ENSGALG00000009759	cis
ENSGALT00000016620_Q5F3D6_CHICK	1	4.68060415388646	28.623031	34.741424	ENSGALG00000010224	cis
NM_001006231_RPAP3	1	6.64442378776891	28.923354	34.741424	ENSGALG00000009743	cis
ENSGALT00000016197_Q8UVS4_CHICK	1	5.31836628422019	33.597202	44.079541	ENSGALG00000029135	cis
ENSGALT00000016660_OSBPL8	1	4.38273837629748	33.597202	45.732779	ENSGALG00000010246	cis
NM_001030743_GLIPR1	1	7.02767999894985	33.597202	45.732779	ENSGALG00000010224	cis
NM_001079503_YEATS4	1	4.23412818782356	33.597202	44.079541	ENSGALG00000029135	cis
ENSGALT00000030673_LOC771935	1	31.0693755890065	34.989155	36.686046	ENSGALG00000019356	cis
ENSGALT00000016322_KCNMB4	1	5.10309691425982	35.390335	44.079541	ENSGALG00000010044	cis
ENSGALT00000018774_Q5ZLZ0_CHICK	1	4.54804057396308	41.431835	48.50285	ENSGALG00000011514	cis
NM_204124_NR2C1	1	4.32520287849417	41.431835	48.50285	ENSGALG00000011327	cis
ENSGALT00000018851_ARP6_CHICK	1	4.62191922816203	44.079541	50.628274	ENSGALG00000011559	cis
ENSGALT00000018969_TMEM16D	1	4.42740213009705	44.079541	50.628274	ENSGALG00000011614	cis
ENSGALT00000019028_UTP20	1	4.90875898867864	44.079541	50.628274	ENSGALG00000011643	cis
ENSGALT00000019230_APOLD1	1	4.33954567057719	44.079541	51.62441	ENSGALG00000011784	cis
NM_001030753_H2A-IX	1	4.34019402217535	44.079541	51.62441	ENSGALG00000028417	cis
ENSGALT00000019497_PHF5A	1	5.11892279911274	45.732779	51.62441	ENSGALG00000011953	cis
ENSGALT00000030617_LOC417973	1	4.23532332464379	45.732779	51.62441	ENSGALG00000019325	cis
ENSGALT00000037980_XRCC6_CHICK	1	4.83391613790428	45.732779	51.62441	ENSGALG00000011932	cis
NM_001079475_HIST2H2AC_chr1_50012000	1	5.9256914516908	45.732779	50.628274	ENSGALG00000026738	cis
NM_001079475_HIST2H2AC_chr1_50044293	1	6.51507295694807	45.732779	50.628274	ENSGALG00000026738	cis
NM_204927_XRCC6	1	5.55206528258191	45.732779	51.62441	ENSGALG00000011932	cis
ENSGALT00000019954_CBY1	1	6.122053521027	47.891291	59.825328	ENSGALG00000012218	cis
ENSGALT00000020342_MFNG	1	5.41975718568852	47.891291	59.825328	ENSGALG00000012442	cis
ENSGALT00000030592_PICK1	1	4.41393584435826	47.891291	59.825328	ENSGALG00000019313	cis
NM_001030757_ST13	1	4.25478044939535	47.891291	59.825328	ENSGALG00000012007	cis
ENSGALT00000019602_SLC25A17	1	8.15484423707693	48.50285	51.62441	ENSGALG00000012013	cis
ENSGALT00000020578_ENSGALG00000012602	1	5.26814001541044	48.50285	59.825328	ENSGALG00000012602	cis
ENSGALT00000020661_Q5F4C3_CHICK	1	7.2532792432703	48.50285	59.825328	ENSGALG00000012658	cis
ENSGALT00000020762_NFYB_CHICK	1	4.67459727538471	48.50285	60.222742	ENSGALG00000012717	cis
ENSGALT00000020826_GNPTAB	1	4.3656252254674	48.50285	60.222742	ENSGALG00000012763	cis
ENSGALT00000020959_SPX3_CHICK	1	4.26622667289132	48.50285	60.222742	ENSGALG00000012849	cis
ENSGALT00000020969_DENND2A	1	4.31183880312017	48.50285	60.222742	ENSGALG00000012857	cis
ENSGALT00000021004_CREB3L2	1	4.71427432898918	48.50285	60.222742	ENSGALG00000012877	cis
ENSGALT00000030602_TOMM22	1	16.4914282319224	48.50285	51.62441	ENSGALG00000019316	cis
ENSGALT00000037756_LARGE_CHICK	1	4.57088083583585	48.50285	59.825328	ENSGALG00000012559	cis
NM_001006237_RANGAP1	1	6.87211483827019	48.50285	51.62441	ENSGALG00000011966	cis
NM_001030762_TXNRD1	1	4.65902804040246	48.50285	60.222742	ENSGALG00000012714	cis
NM_204377_CSNK1E	1	7.25419484535206	48.50285	51.62441	ENSGALG00000019315	cis
ENSGALT00000020454_RABL4	1	5.39220773873154	50.628274	56.897381	ENSGALG00000012523	cis
ENSGALT00000020471_Q5ZJY6_CHICK	1	5.96976376437078	50.628274	59.825328	ENSGALG00000012532	cis
NM_001031410_TXN2	1	9.00011106783194	50.628274	59.825328	ENSGALG00000012532	cis
ENSGALT00000021117_CAPRIN2	1	4.80906582152585	53.177868	61.571319	ENSGALG00000012947	cis
ENSGALT00000030547_Q3L255_CHICK	1	7.27061448470738	56.897381	60.222742	ENSGALG00000012998	cis
NM_205144_TOM1	1	6.76445757186474	56.897381	60.222742	ENSGALG00000012552	cis
ENSGALT00000005490_LOC425137	1	9.83065790618639	59.825328	69.676529	ENSGALG00000003466	cis
ENSGALT00000021245_LRTM2	1	4.3332414114945	59.825328	69.676529	ENSGALG00000026214	cis
ENSGALT00000021337_LOC425137	1	7.23250399879066	59.825328	69.676529	ENSGALG00000003466	cis
NM_001037269_WNT5B	1	5.14041618267618	59.825328	69.676529	ENSGALG00000012998	cis
NM_204552_BID	1	4.84667384323319	59.825328	69.676529	ENSGALG00000013039	cis
ENSGALT00000021199_JARID1A	1	5.9336103157836	60.222742	62.318316	ENSGALG00000012986	cis
ENSGALT00000021275_Q5ZJV8_CHICK	1	39.9688148213774	60.222742	62.318316	ENSGALG00000013031	cis
ENSGALT00000021411_PIK3C2G	1	6.7460241734837	60.222742	63.537583	ENSGALG00000013117	cis
ENSGALT00000021428_CAPZA3	1	4.16833175583702	60.222742	69.676529	ENSGALG00000013125	cis
ENSGALT00000021439_PLEKHA5	1	6.00654086548019	60.222742	63.537583	ENSGALG00000013134	cis
ENSGALT00000021514_PYROXD1	1	4.81263463342077	60.222742	69.676529	ENSGALG00000013173	cis
ENSGALT00000021334_LOC418170	1	7.44204419741607	61.571319	64.703487	ENSGALG00000019284	cis
ENSGALT00000022818_Q5ZLR3_CHICK	1	4.84106406741392	66.010209	71.835765	ENSGALG00000014094	cis
ENSGALT00000022911_TSPO	1	4.4282842208147	66.010209	71.835765	ENSGALG00000014166	cis
ENSGALT00000001455_DUSP16	1	4.325047515329	69.676529	80.95728	ENSGALG00000028155	cis
ENSGALT00000015796_LOC776175	1	4.25065243838498	69.676529	80.95728	ENSGALG00000014551	cis
ENSGALT00000023057_Q90887_CHICK	1	4.31909317415437	69.676529	80.95728	ENSGALG00000014256	cis
ENSGALT00000023492_PHB2_CHICK	1	5.66678373121704	69.676529	80.95728	ENSGALG00000014567	cis
ENSGALT00000023632_RBP5	1	6.43564431927712	69.676529	80.95728	ENSGALG00000014662	cis
ENSGALT00000023784_LOC768695	1	4.28703623574523	69.676529	81.244548	ENSGALG00000014750	cis
ENSGALT00000023812_ENSGALG00000018512	1	5.76558131691439	69.676529	81.244548	ENSGALG00000018512	cis
ENSGALT00000023813_Q91997_CHICK	1	4.36867926926323	69.676529	81.244548	ENSGALG00000014764	cis
ENSGALT00000023883_LOC771140	1	5.43271733807478	69.676529	84.989817	ENSGALG00000014794	cis
ENSGALT00000023929_LOC425095	1	4.98512722425824	69.676529	84.989817	ENSGALG00000014822	cis
ENSGALT00000024139_HGD	1	4.68530590629689	69.676529	84.989817	ENSGALG00000014966	cis
ENSGALT00000027940_C12orf5	1	4.17079439040532	69.676529	80.95728	ENSGALG00000026776	cis
ENSGALT00000027946_MLSTD1	1	4.36754932709789	69.676529	80.95728	ENSGALG00000017291	cis
ENSGALT00000030034_PTHR_CHICK	1	4.35635483293527	69.676529	80.95728	ENSGALG00000017295	cis
ENSGALT00000036956_AT1A1_CHICK	1	4.69878454894058	69.676529	84.989817	ENSGALG00000015003	cis
ENSGALT00000037026_ENSGALG00000014763	1	4.81461575793378	69.676529	81.244548	ENSGALG00000018512	cis
NM_001012938_ZC3HAV1	1	4.89947152703252	69.676529	80.95728	ENSGALG00000013911	cis
NM_001030774_KPNA1	1	6.19440538807697	69.676529	80.95728	ENSGALG00000014426	cis
NM_204305_GAPDH	1	4.44597836557307	69.676529	80.95728	ENSGALG00000014442	cis
NM_204649_CD4	1	7.66130321782788	69.676529	80.95728	ENSGALG00000014477	cis
NM_001031357_LOH12CR1	1	5.32400622029695	71.835765	80.95728	ENSGALG00000013461	cis
ENSGALT00000023478_C12orf57	1	8.97341929872812	76.253735	80.95728	ENSGALG00000014555	cis
ENSGALT00000024296_LOC418339	1	8.28353192102276	76.253735	84.989817	ENSGALG00000015059	cis
ENSGALT00000024518_SLC35A5	1	4.88720611181111	77.570617	84.989817	ENSGALG00000015197	cis
ENSGALT00000018184_NTS	1	4.49113374472125	81.244548	90.689838	ENSGALG00000027192	cis
ENSGALT00000024624_Q5F3F4_CHICK	1	5.59138821495509	81.244548	99.084171	ENSGALG00000015258	cis
ENSGALT00000024864_NSUN3	1	6.51645805292668	81.244548	91.268839	ENSGALG00000015414	cis
ENSGALT00000024921_MAEL	1	4.22533407637343	81.244548	99.084171	ENSGALG00000019211	cis
ENSGALT00000030410_Q5ZI75_CHICK	1	4.67228179820279	81.244548	99.084171	ENSGALG00000019215	cis
ENSGALT00000030433_CIP2A_CHICK	1	5.29684319806614	81.244548	99.084171	ENSGALG00000015360	cis
ENSGALT00000036910_LOC418390	1	6.42328442918534	81.244548	99.084171	ENSGALG00000015294	cis
ENSGALT00000041393_LOC418453	1	4.58022907858663	81.244548	99.084171	ENSGALG00000024480	cis
NM_001030785_KIAA1524	1	5.7158352831766	81.244548	99.084171	ENSGALG00000015360	cis
NM_001030788_ARL6	1	6.80740923773635	81.244548	99.084171	ENSGALG00000019215	cis
NM_001030789_RCSD1	1	4.41245391741148	81.244548	99.084171	ENSGALG00000015440	cis
NM_001030792_CHMP2B	1	4.71925583211794	81.244548	99.084171	ENSGALG00000015496	cis
NM_204319_POU1F1	1	5.95079999322621	81.244548	99.084171	ENSGALG00000015495	cis
NM_206879_CD247	1	5.42167009219048	86.062583	91.268839	ENSGALG00000015441	cis
ENSGALT00000025542_TIAM1	1	4.97173948315964	91.268839	110.049982	ENSGALG00000015842	cis
ENSGALT00000025680_C21orf66	1	4.84719769165332	91.268839	110.049982	ENSGALG00000015933	cis
ENSGALT00000025769_CRYZL1	1	4.95647153748519	91.268839	110.049982	ENSGALG00000015992	cis
ENSGALT00000025800_RCAN1	1	5.70378511171498	91.268839	110.049982	ENSGALG00000016014	cis
ENSGALT00000025849_SIM2	1	4.94370252688128	91.268839	110.049982	ENSGALG00000016044	cis
ENSGALT00000026046_ABCG1	1	4.60585089090006	91.268839	110.049982	ENSGALG00000016164	cis
ENSGALT00000030355_HLCS	1	4.41846487006097	91.268839	110.049982	ENSGALG00000016047	cis
ENSGALT00000036728_Q5ZJM2_CHICK	1	8.82300907494869	91.268839	110.049982	ENSGALG00000016070	cis
NM_001079497_WRB	1	12.2910489678638	91.268839	110.049982	ENSGALG00000016070	cis
ENSGALT00000025402_ATP5J	1	11.0209249107938	99.084171	107.469256	ENSGALG00000015751	cis
ENSGALT00000025479_N6AMT1	1	7.16928127971988	99.084171	107.469256	ENSGALG00000015802	cis
ENSGALT00000025518_BACH1	1	4.72945231667796	99.084171	107.469256	ENSGALG00000015828	cis
ENSGALT00000025820_Q4JK63_CHICK	1	5.84745037506309	100.676534	110.049982	ENSGALG00000016027	cis
ENSGALT00000036726_PCP4	1	16.6437127670037	100.676534	110.049982	ENSGALG00000022819	cis
ENSGALT00000026110_CBS	1	7.0408393680749	107.469256	112.553041	ENSGALG00000016196	cis
NM_204655_U2AF1	1	4.64957416658046	107.469256	112.553041	ENSGALG00000016198	cis
ENSGALT00000026220_DYNLT3	1	4.52686133900113	110.049982	119.276706	ENSGALG00000016259	cis
ENSGALT00000026256_GK	1	4.62428794044683	110.049982	123.0402	ENSGALG00000016285	cis
ENSGALT00000026441_CNKSR2	1	4.46256626433149	112.802617	124.086399	ENSGALG00000016391	cis
ENSGALT00000036634_Q5F3B4_CHICK	1	5.71205563975587	112.802617	119.276706	ENSGALG00000016351	cis
NM_001006262_ASB9	1	5.08461869190421	112.802617	124.086399	ENSGALG00000016563	cis
ENSGALT00000026712_TMEM27	1	8.36338247992836	115.897172	123.0402	ENSGALG00000029168	cis
ENSGALT00000026770_EGFL6	1	7.05763591395043	121.807945	124.086399	ENSGALG00000016584	cis
NM_001177517_MOSPD2	1	5.32085717485796	121.807945	124.086399	ENSGALG00000016568	cis
ENSGALT00000026830_STS	1	9.91993545684926	123.0402	129.404229	ENSGALG00000016622	cis
ENSGALT00000027049_INPP4A	1	5.0353578842109	123.0402	137.703263	ENSGALG00000016752	cis
ENSGALT00000036575_IL1RL2	1	6.44063094088341	123.0402	140.563202	ENSGALG00000016784	cis
ENSGALT00000036589_Q5ZLZ7_CHICK	1	4.78817469230057	123.0402	137.703263	ENSGALG00000016763	cis
ENSGALT00000036604_SLC25A6	1	4.29833324531	123.0402	137.703263	ENSGALG00000016691	cis
ENSGALT00000027028_GBRB3_CHICK	1	5.86676136514683	124.086399	133.248434	ENSGALG00000016745	cis
ENSGALT00000021808_TBL1X	1	5.12654820046134	127.025131	133.248434	ENSGALG00000013366	cis
ENSGALT00000026955_PPP2R3B	1	5.83050338047144	127.025131	130.513893	ENSGALG00000016702	cis
ENSGALT00000027114_MRPS9	1	5.00575802403915	127.025131	137.703263	ENSGALG00000016794	cis
ENSGALT00000027126_SIAT2_CHICK	1	4.99659159617767	127.025131	142.669863	ENSGALG00000016803	cis
ENSGALT00000027166_ADPRHL1	1	5.23472663477941	127.025131	142.669863	ENSGALG00000016826	cis
ENSGALT00000030281_PRKX	1	8.37944958541675	127.025131	130.513893	ENSGALG00000016629	cis
ENSGALT00000030299_ENSGALG00000019156	1	4.58028248749059	127.025131	130.513893	ENSGALG00000019156	cis
ENSGALT00000001113_CREG2	1	10.914820745536	129.404229	133.248434	ENSGALG00000026022	cis
ENSGALT00000027054_C2orf55	1	6.82011633381666	129.404229	136.063513	ENSGALG00000016755	cis
ENSGALT00000027212_CARKD	1	6.46685024957299	129.404229	133.248434	ENSGALG00000016845	cis
ENSGALT00000030259_GABRG3	1	7.37530444841912	129.404229	133.248434	ENSGALG00000019144	cis
ENSGALT00000027194_IRS2	1	4.64976298878997	131.390794	144.803613	ENSGALG00000016839	cis
NM_001162390_COL4A2	1	4.4249831556312	131.390794	144.803613	ENSGALG00000016843	cis
ENSGALT00000022889_Q5ZL81_CHICK	1	32.9375019538987	133.248434	137.703263	ENSGALG00000016807	cis
ENSGALT00000026945_CRLF2	1	5.21407809117477	133.248434	137.703263	ENSGALG00000016696	cis
ENSGALT00000027130_Q5ZL81_CHICK	1	24.732490448665	133.248434	137.703263	ENSGALG00000016807	cis
ENSGALT00000027208_COL4A2	1	5.59281386276871	133.248434	137.703263	ENSGALG00000016843	cis
NM_001030814_NCK2	1	5.96785268201404	133.248434	137.703263	ENSGALG00000016799	cis
ENSGALT00000027256_LOC418771	1	4.77132724940111	136.063513	146.512756	ENSGALG00000016869	cis
ENSGALT00000036535_A2LD1	1	4.69396976535711	136.063513	146.512756	ENSGALG00000022758	cis
ENSGALT00000027189_TUBGCP3	1	6.00432217030283	137.703263	144.803613	ENSGALG00000016836	cis
ENSGALT00000027242_C13orf27	1	7.1830364621851	137.703263	144.803613	ENSGALG00000016863	cis
ENSGALT00000027296_OXGR1	1	4.23511959440117	137.703263	157.042853	ENSGALG00000016891	cis
ENSGALT00000027330_Q5F3V5_CHICK	1	5.69486027485982	143.332999	146.512756	ENSGALG00000016909	cis
ENSGALT00000027346_MYCBP2	1	4.23848994029083	143.332999	166.482823	ENSGALG00000016915	cis
NM_204825_UCHL3	1	4.3350341718006	143.332999	166.482823	ENSGALG00000016921	cis
ENSGALT00000027292_RAP2A	1	8.36459719052948	144.803613	155.153693	ENSGALG00000016889	cis
ENSGALT00000027356_Q9PW67_CHICK	1	5.3683076377954	144.803613	155.153693	ENSGALG00000016921	cis
ENSGALT00000027358_COMMD6	1	14.0467337420745	146.512756	157.042853	ENSGALG00000016922	cis
NM_001030824_WBP4	1	5.3877440540582	153.344305	172.198353	ENSGALG00000016949	cis
ENSGALT00000027367_C13orf24	1	11.7763147248571	155.153693	166.482823	ENSGALG00000016929	cis
ENSGALT00000027454_NUDT15	1	4.64145217654101	155.153693	172.198353	ENSGALG00000016994	cis
ENSGALT00000036489_TCTP_CHICK	1	4.40663641308208	155.153693	172.198353	ENSGALG00000028872	cis
NM_001127313_MLNR	1	6.01800798359568	155.153693	172.198353	ENSGALG00000017003	cis
ENSGALT00000027417_DNAJC15	1	14.3814967660845	161.964513	167.487677	ENSGALG00000016965	cis
ENSGALT00000027518_Q5ZIW6_CHICK	1	4.35628037315996	161.964513	175.370331	ENSGALG00000017032	cis
NM_001006273_C13orf1	1	4.49797479343601	161.964513	175.370331	ENSGALG00000017010	cis
NM_001006274_CKAP2	1	5.38347150837126	161.964513	175.370331	ENSGALG00000017025	cis
NM_001079750_WDFY2	1	4.57340662949127	161.964513	175.370331	ENSGALG00000017019	cis
ENSGALT00000027451_ESD	1	4.7172711765956	166.482823	172.198353	ENSGALG00000016991	cis
ENSGALT00000027467_CDADC1	1	12.0459539855555	166.482823	169.439019	ENSGALG00000017004	cis
ENSGALT00000027516_TPTE	1	4.74715856148941	166.482823	172.198353	ENSGALG00000017031	cis
NM_001030828_SLC46A3	1	6.12628948787489	166.482823	172.198353	ENSGALG00000017089	cis
ENSGALT00000027520_MRPS31	1	5.56350986021386	167.487677	175.370331	ENSGALG00000017033	cis
ENSGALT00000030119_TRPC4	1	4.50024702964413	167.487677	179.422879	ENSGALG00000017044	cis
ENSGALT00000027449_LRCH1	1	4.87045985855366	169.439019	175.370331	ENSGALG00000016990	cis
ENSGALT00000027621_GTF3A	1	4.7929112113589	169.439019	185.294517	ENSGALG00000017098	cis
ENSGALT00000027626_WASF3	1	4.39729117313783	169.439019	185.294517	ENSGALG00000017103	cis
ENSGALT00000027641_ATP8A2	1	5.09978051847997	169.439019	185.294517	ENSGALG00000017106	cis
ENSGALT00000027664_EFHA1	1	4.5647894623329	169.439019	185.294517	ENSGALG00000017125	cis
ENSGALT00000027693_CENPJ	1	5.66249560058799	169.439019	185.294517	ENSGALG00000017148	cis
ENSGALT00000030112_RFXAP	1	9.44460175767819	169.439019	178.837155	ENSGALG00000019087	cis
ENSGALT00000030136_KCNRG	1	7.24956256884343	169.439019	175.370331	ENSGALG00000017012	cis
NM_001006276_RFC3	1	7.21575987474876	169.439019	175.370331	ENSGALG00000017064	cis
NM_204252_FLT1	1	4.47202891062028	169.439019	185.294517	ENSGALG00000017091	cis
ENSGALT00000027725_CUL5	1	4.47111571878798	173.49765	189.861335	ENSGALG00000017165	cis
ENSGALT00000027732_ALKBH8	1	5.47715807981859	173.49765	189.861335	ENSGALG00000017170	cis
ENSGALT00000027772_BIR_CHICK	1	8.27156235409308	173.49765	185.294517	ENSGALG00000017186	cis
NM_001113186_GRIA4	1	6.07940588514487	173.49765	189.861335	ENSGALG00000017178	cis
ENSGALT00000027676_XPO4_CHICK	1	10.0642199648717	175.370331	185.294517	ENSGALG00000017132	cis
NM_001012947_XPO4	1	4.31887268963339	175.370331	185.294517	ENSGALG00000017132	cis
ENSGALT00000027731_ELMOD1	1	6.76449515089104	176.976569	185.294517	ENSGALG00000017169	cis
ENSGALT00000027803_CEP57	1	4.34920444432174	178.837155	189.861335	ENSGALG00000017201	cis
ENSGALT00000036406_C11orf75	1	7.5733234047604	178.837155	189.861335	ENSGALG00000026639	cis
ENSGALT00000036407_ENSGALG00000022715	1	4.85302108180207	178.837155	189.861335	ENSGALG00000022715	cis
NM_204099_FZD4	1	6.07179804972702	178.837155	189.861335	ENSGALG00000017242	cis
ENSGALT00000025550_PICALM	1	10.3281049350779	186.970589	193.553667	ENSGALG00000013256	cis
ENSGALT00000001279_RNF121	1	5.81217870758115	191.951421	194.680011	ENSGALG00000000868	cis
ENSGALT00000036364_Q6EE58_CHICK	1	6.8900060588573	191.951421	194.680011	ENSGALG00000017330	cis
ENSGALT00000009688_SLC22A13	2	4.28161211586513	3.59875	6.928346	ENSGALG00000006018	cis
ENSGALT00000021776_ASB10	2	4.44881137980849	3.59875	6.928346	ENSGALG00000013343	cis
ENSGALT00000021800_CHPF2	2	6.20592917716982	3.59875	5.753348	ENSGALG00000013359	cis
ENSGALT00000031234_VIME_CHICK	2	5.55280623092386	3.59875	5.753348	ENSGALG00000008677	cis
ENSGALT00000038815_ENSGALG00000023460	2	4.16658880605166	3.59875	11.611159	ENSGALG00000023460	cis
NM_001030960_KLHL18	2	5.72920462311077	3.59875	5.753348	ENSGALG00000005582	cis
ENSGALT00000010283_HTR5A	2	4.51844411454664	4.965034	14.525826	ENSGALG00000006362	cis
NM_204172_LMBR1	2	5.23815221353419	4.965034	14.525826	ENSGALG00000006400	cis
ENSGALT00000007852_RARRES2	2	7.39515489396547	5.753348	11.611159	ENSGALG00000004909	cis
ENSGALT00000028082_INSI1_CHICK	2	11.4040424343415	5.753348	11.611159	ENSGALG00000017394	cis
ENSGALT00000010388_NOM1	2	6.30519134778871	6.928346	11.611159	ENSGALG00000006437	cis
ENSGALT00000010908_WDR37	2	10.077826098021	8.300941	14.525826	ENSGALG00000006749	cis
ENSGALT00000011901_BAMBI	2	4.76418745226255	8.300941	21.193958	ENSGALG00000025919	cis
ENSGALT00000012157_ACBD5_CHICK	2	5.94738781125125	8.300941	24.147059	ENSGALG00000007519	cis
ENSGALT00000012763_ARMC3	2	6.45124112002611	8.300941	24.147059	ENSGALG00000007864	cis
ENSGALT00000012816_SPAG6	2	4.39828602685157	8.300941	24.147059	ENSGALG00000007892	cis
ENSGALT00000012825_COMMD3	2	4.52150149799229	8.300941	24.147059	ENSGALG00000007900	cis
ENSGALT00000012853_DNAJC1	2	4.54649760964293	8.300941	24.147059	ENSGALG00000007914	cis
ENSGALT00000031263_LOC420454	2	10.7810171791038	8.300941	14.525826	ENSGALG00000019685	cis
NM_001195401_BAMBI	2	4.62873199995101	8.300941	21.193958	ENSGALG00000025919	cis
ENSGALT00000013988_CACNB2	2	4.86649423873661	11.847602	24.147059	ENSGALG00000008591	cis
ENSGALT00000031232_Q5F4C9_CHICK	2	4.61155459414226	11.847602	24.147059	ENSGALG00000008686	cis
NM_001024831_TRDMT1	2	4.62089433659054	11.847602	24.147059	ENSGALG00000008686	cis
ENSGALT00000010074_GALNT11	2	4.93024091670765	12.779271	18.353968	ENSGALG00000006233	cis
ENSGALT00000011863_SVIL	2	6.08350840484502	12.779271	16.653389	ENSGALG00000007331	cis
ENSGALT00000012017_MKX	2	4.75657178096492	12.779271	21.193958	ENSGALG00000007426	cis
ENSGALT00000014327_CROT	2	4.6931706533253	14.525826	33.921751	ENSGALG00000008813	cis
ENSGALT00000031228_ACBD7	2	5.91012544172986	14.525826	33.921751	ENSGALG00000019663	cis
NM_204894_ABCB1	2	4.74633681972904	14.525826	24.147059	ENSGALG00000008912	cis
ENSGALT00000017529_ARL4A	2	4.79797434929543	16.653389	21.193958	ENSGALG00000027757	cis
ENSGALT00000038444_Q5ZIG8_CHICK	2	6.87440587223841	16.653389	24.147059	ENSGALG00000007492	cis
NM_001007892_CDK6	2	7.3367747114425	16.653389	24.147059	ENSGALG00000009476	cis
NM_204782_NRP1	2	5.99746328419155	16.653389	24.147059	ENSGALG00000007140	cis
ENSGALT00000011472_Q7T3L4_CHICK	2	10.7207598047495	19.327444	24.147059	ENSGALG00000007082	cis
ENSGALT00000012133_MASTL	2	5.00312961601458	19.327444	24.147059	ENSGALG00000007507	cis
ENSGALT00000014653_ZNF804B	2	7.9682962415381	19.327444	24.147059	ENSGALG00000009004	cis
ENSGALT00000015329_PEX1	2	4.55010595063015	19.327444	33.921751	ENSGALG00000009410	cis
ENSGALT00000015424_EFCAB1	2	12.0179205917627	19.327444	24.147059	ENSGALG00000009473	cis
ENSGALT00000015428_Q90771_CHICK	2	5.85223371919557	19.327444	33.921751	ENSGALG00000009476	cis
ENSGALT00000015498_LOC420562	2	4.61068310644259	19.327444	33.921751	ENSGALG00000009517	cis
ENSGALT00000017404_RPA3	2	6.18749261997363	19.327444	33.921751	ENSGALG00000010700	cis
ENSGALT00000017565_LOC420592	2	9.7030091015057	19.327444	24.147059	ENSGALG00000010803	cis
ENSGALT00000017660_FERD3L	2	5.43478826175203	19.327444	39.068581	ENSGALG00000010862	cis
ENSGALT00000017732_LOC420606	2	5.02345208448094	19.327444	39.068581	ENSGALG00000010901	cis
ENSGALT00000024473_RNF138	2	5.69446561862037	19.327444	24.147059	ENSGALG00000015163	cis
ENSGALT00000031192_ENSGALG00000019646	2	8.6194336703478	19.327444	39.068581	ENSGALG00000019646	cis
ENSGALT00000037997_LOC420579	2	4.75359951436093	19.327444	33.921751	ENSGALG00000023189	cis
ENSGALT00000038023_PON2_CHICK	2	4.47589024322144	19.327444	33.921751	ENSGALG00000009689	cis
ENSGALT00000038175_ENSGALG00000023255	2	4.78221521616302	19.327444	24.147059	ENSGALG00000009348	cis
NM_001006386_LPIN2	2	5.54117958873144	19.327444	24.147059	ENSGALG00000014836	cis
NM_001012949_SLC25A13	2	4.26460188328514	19.327444	33.921751	ENSGALG00000009728	cis
NM_001030979_ANKMY2	2	4.42788861296833	19.327444	26.169876	ENSGALG00000010804	cis
NM_001030984_NUPL2	2	9.60786930823309	19.327444	24.147059	ENSGALG00000010942	cis
NM_204498_LOC395159	2	5.95724914675043	19.327444	24.147059	ENSGALG00000010722	cis
ENSGALT00000031200_TSPAN13	2	6.62036886714884	21.193958	26.169876	ENSGALG00000027240	cis
ENSGALT00000037800_SCRN1	2	7.95840908719242	21.193958	33.921751	ENSGALG00000011176	cis
ENSGALT00000017883_C7orf46	2	4.84295522449582	24.147059	40.832389	ENSGALG00000010977	cis
ENSGALT00000035378_ENSGALG00000021835	2	8.56885291493182	24.147059	33.921751	ENSGALG00000021835	cis
ENSGALT00000037816_HXA13_CHICK	2	4.26221830668351	24.147059	40.832389	ENSGALG00000023129	cis
ENSGALT00000037858_NUPL2_CHICK	2	9.76486752293368	24.147059	33.921751	ENSGALG00000010942	cis
ENSGALT00000018282_HACL1	2	7.91789942314335	28.985502	39.068581	ENSGALG00000011211	cis
ENSGALT00000018418_NKIRAS1	2	4.23211311341657	28.985502	46.025076	ENSGALG00000011289	cis
ENSGALT00000018603_SLC4A7	2	4.49289357115561	28.985502	46.025076	ENSGALG00000011405	cis
ENSGALT00000019473_TRAK1	2	4.99716411680606	28.985502	39.068581	ENSGALG00000011938	cis
ENSGALT00000038194_Q98TV2_CHICK	2	4.21550666558323	28.985502	46.025076	ENSGALG00000026897	cis
ENSGALT00000018736_C3orf23	2	4.82613572748016	33.921751	46.025076	ENSGALG00000011498	cis
ENSGALT00000037682_Q5ZKX0_CHICK	2	9.52961932032366	33.921751	43.421938	ENSGALG00000011465	cis
NM_001006367_ACAD11	2	4.44299538384928	33.921751	48.230577	ENSGALG00000019617	cis
ENSGALT00000018797_ENTPD3	2	7.71711585349232	39.068581	46.025076	ENSGALG00000011527	cis
ENSGALT00000019392_EXOSC7	2	6.16854429483146	39.068581	46.025076	ENSGALG00000011886	cis
NM_001006366_MRPL3	2	4.53027667872027	39.068581	43.421938	ENSGALG00000011603	cis
NM_001007894_CMTM7	2	5.94298072841428	39.068581	43.421938	ENSGALG00000011488	cis
NM_001030993_PDCD6IP	2	4.57423124393034	41.569127	59.239019	ENSGALG00000012043	cis
ENSGALT00000020036_LRRFIP2	2	4.56332959784498	43.421938	62.141665	ENSGALG00000012266	cis
ENSGALT00000020113_C7orf36	2	5.09221331812631	43.421938	62.141665	ENSGALG00000012306	cis
ENSGALT00000020152_C7orf25	2	7.07376303468789	43.421938	62.141665	ENSGALG00000012333	cis
ENSGALT00000020160_MRPL32	2	5.72685929610492	43.421938	62.141665	ENSGALG00000012337	cis
ENSGALT00000020228_LOC768456	2	4.37283539948783	43.421938	62.141665	ENSGALG00000012389	cis
ENSGALT00000031134_CDCP1	2	4.77092460369209	43.421938	52.355849	ENSGALG00000011882	cis
ENSGALT00000037441_C7orf11	2	4.65867943573835	43.421938	62.141665	ENSGALG00000023024	cis
NM_001006370_PDIA4	2	7.19201015472004	43.421938	64.881375	ENSGALG00000012415	cis
NM_001030995_STK17A	2	6.32049269740907	43.421938	62.141665	ENSGALG00000012351	cis
NM_204246_TGFBR1	2	4.70608287593041	43.421938	64.881375	ENSGALG00000012617	cis
ENSGALT00000019978_NEUROD6	2	4.634785039147	46.025076	56.964671	ENSGALG00000012235	cis
NM_205497_EGFR	2	6.1118925804667	46.025076	56.964671	ENSGALG00000012363	cis
ENSGALT00000020647_CTDP1	2	4.3248749461381	48.799369	56.964671	ENSGALG00000012653	cis
ENSGALT00000031085_ENSGALG00000019587	2	5.0225489057359	48.799369	56.964671	ENSGALG00000019587	cis
ENSGALT00000035373_LOC420795	2	5.1839137084479	48.799369	56.964671	ENSGALG00000021830	cis
NM_001001294_IGFBP1	2	4.50282562968448	48.799369	60.244361	ENSGALG00000012437	cis
NM_001004398_AMPH	2	4.86015013312669	48.799369	62.141665	ENSGALG00000012286	cis
ENSGALT00000020688_CDKAL1	2	5.31581361066196	56.964671	64.881375	ENSGALG00000012677	cis
ENSGALT00000020885_LY86_CHICK	2	4.58215688588933	59.239019	76.126356	ENSGALG00000012801	cis
NM_001030999_PAK1IP1	2	7.60794197620368	60.244361	64.881375	ENSGALG00000012724	cis
ENSGALT00000020851_EEF1E1	2	5.22643739737441	62.141665	66.450236	ENSGALG00000012781	cis
ENSGALT00000020886_Q9DER6_CHICK	2	4.50868127326953	62.141665	66.450236	ENSGALG00000012802	cis
ENSGALT00000021120_ENSGALG00000012949	2	5.65576719464633	62.141665	67.769885	ENSGALG00000012949	cis
ENSGALT00000030996_PTPN3	2	4.74900141808865	62.141665	67.769885	ENSGALG00000022909	cis
ENSGALT00000031042_ENSGALG00000019567	2	15.7581785515976	62.141665	66.450236	ENSGALG00000019567	cis
ENSGALT00000037180_Q5ZKZ6_CHICK	2	4.18179264351375	62.141665	88.762451	ENSGALG00000012882	cis
NM_204685_F13A1	2	6.83188429936456	62.141665	66.450236	ENSGALG00000012802	cis
ENSGALT00000021147_FBXL7	2	4.56717391460097	65.086367	90.691034	ENSGALG00000027027	cis
ENSGALT00000021222_DNAH5	2	4.34063173774376	65.086367	90.691034	ENSGALG00000012997	cis
ENSGALT00000021306_MTRR	2	5.33888475573201	65.086367	93.276826	ENSGALG00000013053	cis
ENSGALT00000021362_C7orf72	2	5.57315607910016	65.086367	93.276826	ENSGALG00000013084	cis
ENSGALT00000037135_ENSGALG00000022942	2	6.10429407646029	65.086367	79.022342	ENSGALG00000022942	cis
ENSGALT00000020999_SERPINB12	2	9.62319545404034	66.450236	69.370593	ENSGALG00000012872	cis
ENSGALT00000021464_MOCOS	2	4.86517468784888	66.450236	96.924595	ENSGALG00000013149	cis
NM_001004399_LY86	2	4.50766026204019	66.450236	90.691034	ENSGALG00000012801	cis
NM_001109692_BAG1	2	5.07801606844868	66.450236	98.414324	ENSGALG00000013157	cis
ENSGALT00000021041_RNF152	2	8.25831236266868	67.769885	76.126356	ENSGALG00000028822	cis
ENSGALT00000021144_ZN622_CHICK	2	5.98912391469042	67.769885	79.022342	ENSGALG00000022938	cis
ENSGALT00000022094_ALG2	2	5.2641821852115	67.769885	98.414324	ENSGALG00000013573	cis
NM_001031009_STX17	2	4.88635171656762	67.769885	98.414324	ENSGALG00000013462	cis
ENSGALT00000021239_ROPN1L	2	10.8010412964945	72.252506	79.022342	ENSGALG00000013006	cis
ENSGALT00000021235_ANKRD33B	2	7.53738697567923	77.41785	90.691034	ENSGALG00000027521	cis
ENSGALT00000022099_C9orf19	2	4.21001895814788	77.41785	102.856979	ENSGALG00000028821	cis
ENSGALT00000030973_C6orf62	2	5.97248193816927	77.41785	102.856979	ENSGALG00000013628	cis
ENSGALT00000030981_ENSGALG00000019522	2	10.453574550564	77.41785	86.296366	ENSGALG00000019522	cis
ENSGALT00000000024_CIDEA	2	4.73710026039782	84.845097	105.526232	ENSGALG00000027737	cis
ENSGALT00000016639_AFG3L2	2	4.74555520066946	84.845097	105.526232	ENSGALG00000013853	cis
ENSGALT00000021000_SERPINB5	2	7.67192369287767	84.845097	90.691034	ENSGALG00000012873	cis
ENSGALT00000021552_NDUFS6	2	16.4610611585955	84.845097	88.762451	ENSGALG00000013191	cis
ENSGALT00000021857_AHRR	2	4.32053630044282	84.845097	93.276826	ENSGALG00000013402	cis
ENSGALT00000022485_TNFSF5IP1	2	5.30764928398719	84.845097	105.526232	ENSGALG00000013863	cis
ENSGALT00000013683_ANKRD12	2	4.18931344804514	88.762451	105.526232	ENSGALG00000008399	cis
ENSGALT00000023912_SMCHD1	2	5.01816343197567	88.762451	109.270132	ENSGALG00000014811	cis
ENSGALT00000036943_ENSGALG00000022886	2	47.5138369269475	88.762451	93.276826	ENSGALG00000013626	cis
NM_001080869_VAPA	2	4.86195817893616	88.762451	105.526232	ENSGALG00000014142	cis
NM_204477_NDC80	2	4.34976006447278	88.762451	109.270132	ENSGALG00000014801	cis
NM_204959_MYOM1	2	4.79047275830118	88.762451	109.270132	ENSGALG00000014847	cis
ENSGALT00000022269_CNDP1	2	19.0374515909144	90.691034	95.602343	ENSGALG00000013697	cis
ENSGALT00000024345_IMPACT	2	4.73916522458853	90.691034	109.270132	ENSGALG00000015093	cis
ENSGALT00000024404_TAF4B	2	4.33455450031892	90.691034	109.270132	ENSGALG00000015122	cis
ENSGALT00000023134_NDUFV2	2	5.97892980220115	96.924595	105.526232	ENSGALG00000014310	cis
ENSGALT00000030914_ENSGALG00000019484	2	5.09496155965513	98.414324	112.409016	ENSGALG00000019484	cis
NM_205301_YES1	2	5.85218676640932	98.414324	105.526232	ENSGALG00000014860	cis
ENSGALT00000024504_KLH14_CHICK	2	6.38416346589844	100.167223	109.270132	ENSGALG00000015186	cis
ENSGALT00000024169_RBBP8	2	4.19224963874058	103.512469	114.037273	ENSGALG00000014982	cis
ENSGALT00000024594_SNAI2	2	4.62540650310041	103.512469	116.943816	ENSGALG00000015241	cis
NM_001006388_MRPL15	2	5.79688264320356	103.512469	119.95522	ENSGALG00000015280	cis
NM_001048077_CYP51A1	2	4.18898418592494	103.512469	111.35716	ENSGALG00000009365	cis
ENSGALT00000024959_RLBP1L1	2	4.15489328674892	105.526232	124.7808	ENSGALG00000015476	cis
ENSGALT00000024996_LOC776734	2	4.35475983617641	105.526232	124.7808	ENSGALG00000027377	cis
NM_001030940_SGK3	2	5.83011357518825	105.526232	124.7808	ENSGALG00000015525	cis
ENSGALT00000025163_Q5F376_CHICK	2	4.18342946531891	109.270132	126.882147	ENSGALG00000015607	cis
NM_001007888_TCEB1	2	5.20157295560585	109.270132	126.882147	ENSGALG00000015646	cis
ENSGALT00000030879_UBE2W	2	7.95096359153371	114.497262	124.7808	ENSGALG00000019468	cis
NM_204380_TERF1	2	11.189603913346	114.497262	119.95522	ENSGALG00000015633	cis
ENSGALT00000025449_ZFAND1	2	7.3311568952534	120.065226	126.882147	ENSGALG00000015782	cis
ENSGALT00000025501_Q5ZI31_CHICK	2	4.41105461099835	120.065226	126.882147	ENSGALG00000015818	cis
ENSGALT00000025642_OSGIN2	2	20.9202736289844	120.065226	126.882147	ENSGALG00000015909	cis
ENSGALT00000035369_LOC777521	2	8.06523301083081	120.065226	129.040663	ENSGALG00000022789	cis
ENSGALT00000036639_FAM82B	2	10.8771871757362	120.065226	126.882147	ENSGALG00000022790	cis
ENSGALT00000025890_FZD6_CHICK	2	5.34654170799558	125.541244	138.188021	ENSGALG00000016069	cis
ENSGALT00000025974_TRPS1	2	4.67709459981074	125.541244	129.040663	ENSGALG00000016123	cis
NM_001008729_AZIN1	2	4.55038450779301	125.541244	138.188021	ENSGALG00000016056	cis
ENSGALT00000025669_SLC26A7	2	4.16383575398942	126.882147	132.646141	ENSGALG00000015924	cis
ENSGALT00000025959_NOV_CHICK	2	4.70355195685801	126.882147	148.591042	ENSGALG00000016112	cis
ENSGALT00000030773_MRPL13	2	4.18297413857664	126.882147	148.591042	ENSGALG00000016405	cis
NM_001006375_SSR1	2	4.36945687908849	126.882147	135.601604	ENSGALG00000012798	cis
NM_001012555_MAL2	2	5.2133074863018	126.882147	148.591042	ENSGALG00000019436	cis
NM_205268_NOV	2	5.78295387990488	126.882147	148.591042	ENSGALG00000016112	cis
ENSGALT00000025937_TTC35	2	6.4095436183444	129.040663	137.820356	ENSGALG00000016097	cis
ENSGALT00000025950_KCNV1	2	4.57944873754036	129.040663	135.601604	ENSGALG00000016109	cis
ENSGALT00000026353_TATDN1	2	4.84778890018561	130.388314	148.591042	ENSGALG00000016337	cis
ENSGALT00000026481_DSCC1	2	5.47427533812879	130.388314	137.820356	ENSGALG00000016417	cis
ENSGALT00000025964_LOC776231	2	11.9029985731588	132.646141	137.820356	ENSGALG00000016115	cis
ENSGALT00000026043_PTP4A3	2	5.01457860000392	132.646141	148.591042	ENSGALG00000016162	cis
ENSGALT00000026103_KCNK9	2	5.28938759792993	132.646141	148.591042	ENSGALG00000016193	cis
ENSGALT00000036538_ENSGALG00000022759	2	7.16584946687192	138.188021	148.591042	ENSGALG00000028847	cis
ENSGALT00000014515_COMMD1	3	5.7229323200329	4.528505	14.064281	ENSGALG00000008931	cis
ENSGALT00000014702_ALK	3	4.29965409255544	4.528505	14.064281	ENSGALG00000009034	cis
ENSGALT00000014832_NRX1A_CHICK	3	5.06886298773935	4.528505	10.918614	ENSGALG00000009107	cis
NM_205224_ACTR2	3	4.64162456241837	6.293313	14.448887	ENSGALG00000008779	cis
ENSGALT00000014390_MDHC_CHICK	3	6.16647425275403	7.287274	10.918614	ENSGALG00000008858	cis
ENSGALT00000014511_TMEM17	3	4.44653908015124	7.287274	10.918614	ENSGALG00000026491	cis
ENSGALT00000031978_FBXO48	3	6.54299889750007	8.000053	14.064281	ENSGALG00000008753	cis
ENSGALT00000039458_ARP2_CHICK	3	6.62078815868318	10.918614	14.448887	ENSGALG00000008779	cis
ENSGALT00000014238_POLR3F	3	4.27224612100156	12.586549	20.190458	ENSGALG00000008749	cis
ENSGALT00000014344_C20orf42	3	4.47227419952128	12.586549	20.190458	ENSGALG00000008827	cis
ENSGALT00000014384_TXNDC13	3	4.57816324296175	12.586549	17.225533	ENSGALG00000028587	cis
ENSGALT00000033314_GINS1	3	4.74292813981469	12.586549	20.190458	ENSGALG00000008538	cis
ENSGALT00000038969_IF4A3_CHICK	3	5.2663082431601	12.586549	20.190458	ENSGALG00000008530	cis
ENSGALT00000014420_PLCB1	3	7.84020623887619	13.424808	14.734732	ENSGALG00000008875	cis
ENSGALT00000014169_CSRP2BP	3	5.46784483458589	14.434484	17.225533	ENSGALG00000008707	cis
ENSGALT00000015195_FBXO28	3	4.55194788609384	14.434484	23.050919	ENSGALG00000009331	cis
ENSGALT00000022429_GEMIN6	3	8.206213766872	14.434484	20.190458	ENSGALG00000013821	cis
NM_204764_LEFTY2	3	5.60916813246843	14.434484	23.050919	ENSGALG00000009256	cis
ENSGALT00000015371_TAF1A	3	7.34955751549137	14.950388	20.190458	ENSGALG00000009441	cis
ENSGALT00000015385_MOSC2	3	11.8376746339193	14.950388	20.190458	ENSGALG00000009453	cis
ENSGALT00000015966_ATF3	3	4.27441715974555	14.950388	33.19626	ENSGALG00000025887	cis
ENSGALT00000031945_TGFB2_CHICK	3	17.624873774141	14.950388	20.190458	ENSGALG00000009612	cis
NM_001097536_SRP9	3	8.63544147446106	14.950388	20.190458	ENSGALG00000026009	cis
ENSGALT00000016035_RD3	3	4.56374142732136	17.225533	25.197441	ENSGALG00000009861	cis
ENSGALT00000016862_YIPF3_CHICK	3	4.17810368835893	17.225533	38.54505	ENSGALG00000010355	cis
ENSGALT00000021600_LOC775981	3	4.28517709013056	17.225533	27.70394	ENSGALG00000013224	cis
NM_001110059_THADA	3	4.42616014929519	17.225533	33.19626	ENSGALG00000009932	cis
ENSGALT00000016762_LOC421447	3	5.55929814231018	25.197441	33.19626	ENSGALG00000010303	cis
ENSGALT00000016835_XPO5	3	5.04089954017064	25.197441	33.19626	ENSGALG00000010341	cis
ENSGALT00000017012_LTBP1	3	10.3686119228525	27.70394	33.19626	ENSGALG00000010448	cis
ENSGALT00000018152_CAPN9	3	4.26458820941343	29.811624	51.798921	ENSGALG00000011136	cis
ENSGALT00000031873_C1orf100	3	4.18428915990387	29.811624	39.835771	ENSGALG00000020032	cis
ENSGALT00000023354_ACTN2_CHICK	3	7.93180635110201	33.360632	39.835771	ENSGALG00000014463	cis
NM_205323_ACTN2	3	6.83786102988796	33.360632	39.835771	ENSGALG00000014463	cis
ENSGALT00000018992_MRPL18	3	4.93630679187856	35.974583	65.177226	ENSGALG00000011625	cis
ENSGALT00000018104_COG2	3	8.58820595922401	38.54505	42.952548	ENSGALG00000011114	cis
ENSGALT00000018901_SLC22A3	3	6.20369584820446	38.54505	42.952548	ENSGALG00000020002	cis
ENSGALT00000017414_ZNF238	3	5.72691309226008	39.835771	44.647167	ENSGALG00000010705	cis
ENSGALT00000018703_RPS6KA2	3	13.7369597811771	39.835771	44.007464	ENSGALG00000011473	cis
ENSGALT00000022536_MAP7_CHICK	3	4.71338179980353	39.835771	71.669857	ENSGALG00000013900	cis
ENSGALT00000037546_ENSGALG00000023054	3	5.14859212361313	39.835771	67.55548	ENSGALG00000023054	cis
ENSGALT00000037632_Q90681_CHICK	3	4.36634642155042	39.835771	46.914641	ENSGALG00000011621	cis
NM_001031072_MAP7	3	6.86677511926104	39.835771	58.455102	ENSGALG00000013900	cis
ENSGALT00000018900_SLC22A2	3	5.3641306193532	42.952548	51.798921	ENSGALG00000011579	cis
ENSGALT00000024130_DSE	3	4.74356707882691	42.952548	74.957396	ENSGALG00000014963	cis
ENSGALT00000019010_Q5ZMG9_CHICK	3	11.3463087253936	44.007464	46.914641	ENSGALG00000011637	cis
NM_001006405_TCP1	3	11.5445425785587	44.007464	46.914641	ENSGALG00000011637	cis
ENSGALT00000022522_MAP3K5	3	5.17416648893277	44.647167	67.55548	ENSGALG00000013892	cis
NM_001195561_LOC421212	3	4.23398533128943	47.918476	71.669857	ENSGALG00000008110	cis
NM_001130387_IFNGR1	3	10.8326789250959	51.798921	56.317549	ENSGALG00000013865	cis
ENSGALT00000024723_C6orf203	3	5.42221700993872	53.528479	78.59993	ENSGALG00000015316	cis
NM_204368_TRMT11	3	9.41738191741302	54.453424	67.55548	ENSGALG00000014831	cis
ENSGALT00000024218_TUBE1	3	6.29805643754645	58.688757	67.55548	ENSGALG00000015017	cis
ENSGALT00000031690_C6orf66	3	4.26559063018556	58.688757	78.59993	ENSGALG00000019921	cis
ENSGALT00000024245_REV3L	3	5.01080394797657	65.177226	75.416862	ENSGALG00000015033	cis
ENSGALT00000024866_Q5F340_CHICK	3	9.48504357691303	65.177226	75.416862	ENSGALG00000015415	cis
ENSGALT00000024973_COQ3	3	10.1442761524694	65.177226	75.416862	ENSGALG00000015486	cis
ENSGALT00000025012_C6orf167	3	5.96196742713352	65.177226	75.416862	ENSGALG00000015513	cis
ENSGALT00000037377_ENSGALG00000022996	3	5.15944172421956	65.177226	78.59993	ENSGALG00000014873	cis
NM_001001299_BVES_chr3_71517031	3	5.20943897234372	65.177226	78.59993	ENSGALG00000015410	cis
ENSGALT00000025446_ACY1L2	3	5.98815043148022	74.957396	78.59993	ENSGALG00000015779	cis
ENSGALT00000025448_C17orf59	3	12.457820649735	74.957396	78.59993	ENSGALG00000028145	cis
ENSGALT00000025491_C6orf165	3	12.3534423608845	74.957396	78.59993	ENSGALG00000015810	cis
ENSGALT00000025547_C6orf159	3	9.15037703700955	74.957396	78.59993	ENSGALG00000015845	cis
ENSGALT00000037177_ENSGALG00000022959	3	4.90879746030151	74.957396	78.59993	ENSGALG00000015780	cis
NM_204818_GSTA3	3	4.87539602604727	74.957396	78.59993	ENSGALG00000016324	cis
ENSGALT00000026340_AGPAT5	3	5.05847116475957	75.416862	85.921851	ENSGALG00000016329	cis
ENSGALT00000026561_MYCN_CHICK	3	5.05199892318893	75.416862	91.407408	ENSGALG00000016462	cis
NM_001006408_SNX3	3	5.9259670489057	75.416862	91.407408	ENSGALG00000015304	cis
NM_001031527_B3GAT2	3	4.85950858601069	75.416862	91.407408	ENSGALG00000015952	cis
NM_001172781_HTR1B	3	5.12468804265757	75.416862	85.921851	ENSGALG00000015895	cis
ENSGALT00000025670_C6orf150	3	8.30029918975492	78.59993	91.407408	ENSGALG00000015925	cis
ENSGALT00000026397_LOC421910	3	4.65228242718837	78.59993	103.491319	ENSGALG00000016364	cis
ENSGALT00000037052_CO9A1_CHICK	3	8.30933791576336	78.59993	91.407408	ENSGALG00000015970	cis
NM_001100911_COL9A1	3	8.15531783458857	78.59993	91.407408	ENSGALG00000015970	cis
NM_204735_MYO6	3	4.48193352407236	78.59993	91.407408	ENSGALG00000015898	cis
ENSGALT00000025707_OGFRL1	3	4.85159427991704	81.260846	91.407408	ENSGALG00000015951	cis
ENSGALT00000031633_TMEM14A	3	9.25591597968497	81.260846	91.407408	ENSGALG00000019894	cis
ENSGALT00000026386_C8orf42	3	4.69236364660281	85.921851	95.143864	ENSGALG00000016356	cis
ENSGALT00000026597_CB043_CHICK	3	4.64424705766459	85.921851	107.082033	ENSGALG00000016487	cis
NM_001045837_LOC421952	3	4.17256563425684	85.921851	107.082033	ENSGALG00000016465	cis
NM_001031094_UBXD4	3	8.15512307684236	91.407408	107.082033	ENSGALG00000016497	cis
ENSGALT00000026582_TTC32	3	10.5189780955388	92.572431	99.779975	ENSGALG00000016476	cis
ENSGALT00000031597_PQLC3	3	13.3851587598252	92.572431	103.491319	ENSGALG00000016449	cis
ENSGALT00000026583_WDR35	3	6.30980093003944	99.779975	103.491319	ENSGALG00000016477	cis
ENSGALT00000031575_PFN4	3	9.9858141995216	99.779975	104.833389	ENSGALG00000019866	cis
ENSGALT00000026618_SF3B14	3	9.48019802534412	100.229268	104.833389	ENSGALG00000016501	cis
ENSGALT00000026763_SCARA5	3	4.840215382064	100.229268	107.082033	ENSGALG00000016580	cis
NM_001006419_LOC421975	3	8.0535313960296	100.229268	104.833389	ENSGALG00000019867	cis
NM_204460_IL17F	3	5.2057017232699	100.229268	104.833389	ENSGALG00000016678	cis
ENSGALT00000026809_LOC422015	3	5.46044012377251	103.491319	107.082033	ENSGALG00000016610	cis
ENSGALT00000026872_XKR6	3	4.21848661295564	103.491319	109.061075	ENSGALG00000016646	cis
ENSGALT00000036791_RAB10_CHICK	3	5.14422329175818	107.082033	109.061075	ENSGALG00000016535	cis
ENSGALT00000007708_HDAC8	4	6.6118880173745	1.265061	1.82032	ENSGALG00000004825	cis
ENSGALT00000009589_ENSGALG00000005964	4	10.5258891659705	1.265061	3.646089	ENSGALG00000005964	cis
ENSGALT00000010354_CD40L_CHICK	4	4.34737590194953	1.265061	6.955536	ENSGALG00000006415	cis
NM_001031117_MST4	4	6.05081351779518	1.265061	3.646089	ENSGALG00000006049	cis
NM_204975_KIF4A	4	4.96623697149556	1.265061	5.034924	ENSGALG00000004195	cis
NM_204490_HS6ST2	4	15.7073213227314	1.82032	4.070555	ENSGALG00000006071	cis
ENSGALT00000009890_F122A_CHICK	4	14.6316077020532	3.646089	5.034924	ENSGALG00000006127	cis
ENSGALT00000010350_VGLL1	4	14.7168443229228	3.646089	5.034924	ENSGALG00000006412	cis
ENSGALT00000039704_Q5ZKN6_CHICK	4	4.50857162729346	4.070555	15.189949	ENSGALG00000006906	cis
NM_001031120_HDX	4	5.14074060673744	4.070555	15.189949	ENSGALG00000007041	cis
ENSGALT00000011746_GBRB4_CHICK	4	4.41974269149188	5.034924	17.675446	ENSGALG00000007255	cis
NM_001006436_NXT2	4	4.55146968786897	8.634201	28.820221	ENSGALG00000008092	cis
NM_001079762_LOC772071	4	4.27534937437127	8.634201	28.820221	ENSGALG00000008404	cis
ENSGALT00000012828_ATP7A	4	6.61107053164608	10.357098	15.189949	ENSGALG00000007902	cis
ENSGALT00000015073_FIBB_CHICK	4	7.7283525530288	10.357098	12.297515	ENSGALG00000009262	cis
ENSGALT00000032298_RNF128	4	4.26425386839674	10.357098	28.820221	ENSGALG00000026919	cis
NM_001167683_FGB	4	7.29209160071935	10.357098	12.297515	ENSGALG00000009262	cis
NM_204828_RNF12	4	5.49316827486513	10.357098	15.189949	ENSGALG00000007750	cis
NM_204865_UBE2A	4	4.66364126121186	10.357098	28.820221	ENSGALG00000008648	cis
ENSGALT00000038788_Q8QFM2_CHICK	4	4.38617416647571	11.305692	15.189949	ENSGALG00000009499	cis
ENSGALT00000012575_KIAA2022	4	4.96669951174334	15.189949	24.014747	ENSGALG00000007755	cis
ENSGALT00000014807_MTM1	4	17.273122035788	15.189949	24.014747	ENSGALG00000009096	cis
ENSGALT00000038841_Q90728_CHICK	4	5.47952031736651	15.189949	28.820221	ENSGALG00000009405	cis
NM_001001775_GRIA2	4	5.35787809532167	15.189949	28.820221	ENSGALG00000009405	cis
ENSGALT00000016045_B0FLP3_CHICK	4	6.56675624364624	22.488875	36.136251	ENSGALG00000009870	cis
ENSGALT00000012629_ABCB7	4	5.15515955379112	24.014747	28.820221	ENSGALG00000007788	cis
ENSGALT00000012996_CAPN6	4	8.30202924787704	24.014747	28.820221	ENSGALG00000008006	cis
ENSGALT00000014387_ENSGALG00000008856	4	4.55432657176834	24.014747	28.820221	ENSGALG00000008856	cis
ENSGALT00000015584_SPOCK3	4	9.49212968920318	24.014747	28.820221	ENSGALG00000009568	cis
ENSGALT00000016702_PARM1	4	6.107888623848	24.014747	28.820221	ENSGALG00000010268	cis
ENSGALT00000023095_N4BP2	4	4.26828475573927	24.014747	28.820221	ENSGALG00000014281	cis
ENSGALT00000032302_AKAP14	4	5.39922378150811	24.014747	28.820221	ENSGALG00000020261	cis
ENSGALT00000038958_ENSGALG00000023501	4	5.3592498596754	24.014747	28.820221	ENSGALG00000009168	cis
ENSGALT00000039297_IRS4	4	4.21461016201476	24.014747	28.820221	ENSGALG00000008107	cis
ENSGALT00000015909_NARG1	4	5.53144187804247	27.859687	30.228282	ENSGALG00000009782	cis
ENSGALT00000016070_USP38	4	5.04688766009548	27.859687	41.236299	ENSGALG00000009886	cis
ENSGALT00000016226_LSM6	4	6.73831954095596	27.859687	41.236299	ENSGALG00000009985	cis
ENSGALT00000016254_NTCP7_CHICK	4	4.97454496233854	27.859687	41.236299	ENSGALG00000010006	cis
ENSGALT00000016572_PLK4	4	4.45076114465314	27.859687	50.901658	ENSGALG00000010195	cis
ENSGALT00000030113_Q56IA0_CHICK	4	4.15149992199593	27.859687	41.236299	ENSGALG00000009977	cis
ENSGALT00000032260_ENSGALG00000009777	4	5.87617194181917	27.859687	30.228282	ENSGALG00000009777	cis
ENSGALT00000017342_RWDD4A	4	4.60323044834644	28.820221	50.901658	ENSGALG00000010658	cis
NM_001031136_C4orf20	4	5.60083889103134	28.820221	50.901658	ENSGALG00000010601	cis
ENSGALT00000015944_MGST2	4	5.57569109779877	30.228282	32.914488	ENSGALG00000009803	cis
ENSGALT00000017951_KLHL8	4	4.54378006543629	31.154165	50.901658	ENSGALG00000011017	cis
ENSGALT00000017992_AFF1	4	4.72705198048396	31.154165	50.901658	ENSGALG00000011045	cis
ENSGALT00000008713_Q5ZKF0_CHICK	4	4.55060402520922	32.914488	50.901658	ENSGALG00000005425	cis
ENSGALT00000017138_OSTC	4	4.97236563132913	32.914488	50.901658	ENSGALG00000010526	cis
ENSGALT00000017172_SCYE1	4	7.19798884200964	32.914488	41.236299	ENSGALG00000010553	cis
ENSGALT00000017222_PPA2	4	6.0859068492515	32.914488	50.901658	ENSGALG00000010582	cis
ENSGALT00000017308_O93417_CHICK	4	6.50588938883209	32.914488	50.901658	ENSGALG00000010638	cis
NM_001012578_ACSL1	4	5.41325966154346	32.914488	50.901658	ENSGALG00000010628	cis
NM_001031131_SLC10A7	4	6.64155794758545	32.914488	50.901658	ENSGALG00000010006	cis
NM_001031138_SPATA4	4	4.36018051466658	32.914488	50.901658	ENSGALG00000010822	cis
ENSGALT00000006613_ENSGALG00000023250	4	5.28461555371865	37.285419	50.901658	ENSGALG00000010882	cis
ENSGALT00000016446_SCLT1	4	7.79042472876552	37.285419	50.901658	ENSGALG00000010115	cis
ENSGALT00000017488_SAP30	4	7.92758202744767	37.285419	50.901658	ENSGALG00000010750	cis
ENSGALT00000018050_PTPN13	4	7.80444929710217	37.285419	50.901658	ENSGALG00000011078	cis
ENSGALT00000018386_Q5F3Q1_CHICK	4	5.18898559565781	37.285419	50.901658	ENSGALG00000011266	cis
ENSGALT00000022100_Q6V0P5_CHICK	4	4.88848185190932	37.285419	50.901658	ENSGALG00000013579	cis
NM_204725_CASP3	4	5.1662537856314	37.285419	50.901658	ENSGALG00000010638	cis
ENSGALT00000016518_Q5F4B0_CHICK	4	4.38712409230436	41.236299	55.867472	ENSGALG00000010159	cis
ENSGALT00000019284_SULT1E1	4	12.1221087673499	41.236299	51.72671	ENSGALG00000011812	cis
ENSGALT00000019404_B2CL09_CHICK	4	6.00407516641673	41.236299	51.72671	ENSGALG00000011890	cis
ENSGALT00000019510_PRDM5	4	5.5513613763913	41.236299	57.380338	ENSGALG00000011963	cis
ENSGALT00000019581_SEC24D	4	4.37105576996203	41.236299	68.348114	ENSGALG00000011998	cis
ENSGALT00000019591_PRSS12	4	7.83595794333212	41.236299	51.72671	ENSGALG00000012004	cis
ENSGALT00000019779_ENPEP	4	4.20452692214781	41.236299	69.353894	ENSGALG00000012108	cis
ENSGALT00000032170_ENSGALG00000020183	4	5.03506934744746	41.236299	64.461195	ENSGALG00000023172	cis
ENSGALT00000037649_UNC5C_CHICK	4	4.18708302968258	41.236299	69.353894	ENSGALG00000012219	cis
NM_001006453_ASAH1	4	5.89059010766994	41.236299	69.353894	ENSGALG00000026364	cis
NM_001012933_DAPP1	4	4.26791810962953	41.236299	69.353894	ENSGALG00000000056	cis
NM_204556_HOPX	4	4.43047350834809	41.236299	64.461195	ENSGALG00000011404	cis
NM_206905_C-16	4	8.00069658336849	41.236299	64.461195	ENSGALG00000029043	cis
NM_001030372_TEC	4	4.21679847755757	51.72671	73.78662	ENSGALG00000014124	cis
NM_204749_PDGFRA	4	4.90994750312791	57.380338	66.064592	ENSGALG00000013929	cis
NM_001012581_UGDH	4	6.15279909396878	60.755215	68.348114	ENSGALG00000014320	cis
ENSGALT00000023165_ENSGALG00000014338	4	4.19062835753357	62.535364	80.559902	ENSGALG00000014337	cis
ENSGALT00000029582_Q5ZKU2_CHICK	4	5.2408285756743	62.535364	80.559902	ENSGALG00000014298	cis
NM_001006456_RFC1	4	6.779224672944	62.535364	80.559902	ENSGALG00000014298	cis
ENSGALT00000037504_CWH43	4	5.55954868969394	64.461195	75.486534	ENSGALG00000014080	cis
ENSGALT00000020097_SLC39A8	4	7.33753446372441	66.064592	70.521782	ENSGALG00000012298	cis
ENSGALT00000023206_C1IEW7_CHICK	4	4.51903558915978	66.064592	80.559902	ENSGALG00000014365	cis
NM_001006566_QDPR	4	4.57848211723103	66.064592	83.719938	ENSGALG00000029037	cis
NM_001031160_LCORL	4	5.07601909191135	66.064592	83.719938	ENSGALG00000014421	cis
ENSGALT00000023145_C4orf34	4	7.41285411529611	68.348114	73.78662	ENSGALG00000014321	cis
ENSGALT00000023229_Q5ZJ92_CHICK	4	10.3115085047391	68.348114	73.78662	ENSGALG00000014378	cis
ENSGALT00000023246_Q5F3Q6_CHICK	4	5.03247545007707	68.348114	79.268215	ENSGALG00000014386	cis
ENSGALT00000032053_Q5ZIS1_CHICK	4	6.14048590747188	68.348114	83.719938	ENSGALG00000014992	cis
ENSGALT00000037421_ENSGALG00000023017	4	7.49184693935757	68.348114	73.78662	ENSGALG00000014281	cis
ENSGALT00000037607_NFKB1_CHICK	4	4.78633004633213	68.348114	79.268215	ENSGALG00000012304	cis
NM_001005347_EVC	4	4.24107636443932	68.348114	83.719938	ENSGALG00000015037	cis
ENSGALT00000023420_BST1	4	5.54287562189722	70.521782	79.268215	ENSGALG00000014509	cis
NM_204447_FGFBP2	4	5.09646333268711	70.521782	80.559902	ENSGALG00000014501	cis
ENSGALT00000011562_MED28	4	14.7897783880977	73.78662	79.268215	ENSGALG00000007138	cis
ENSGALT00000023426_CC2D2A	4	6.82862667357932	73.78662	79.268215	ENSGALG00000014514	cis
ENSGALT00000024083_RAB28	4	6.17393028035963	73.78662	79.268215	ENSGALG00000014931	cis
ENSGALT00000028108_Q5ZJU9_CHICK	4	6.10892899158932	73.78662	80.559902	ENSGALG00000006334	cis
NM_001031336_LAP3_chr4_78865513	4	17.9322360351816	73.78662	79.268215	ENSGALG00000006334	cis
NM_001039913_MRPS26	4	4.53342278283424	73.78662	83.719938	ENSGALG00000014118	cis
NM_001145430_LOC769392	4	4.67068910526291	73.78662	83.719938	ENSGALG00000022991	cis
ENSGALT00000037450_Q9I9A0_CHICK	4	4.15783063431564	75.744904	80.559902	ENSGALG00000014250	cis
NM_001031163_TMEM128	4	7.69933620815834	75.744904	80.559902	ENSGALG00000014992	cis
ENSGALT00000021740_MAEA_CHICK	4	4.94999847170936	79.268215	83.719938	ENSGALG00000013310	cis
ENSGALT00000025039_PPP2R2C	4	6.01744591114465	79.268215	83.719938	ENSGALG00000015531	cis
ENSGALT00000025139_ACOX3	4	5.02458994210161	79.268215	83.719938	ENSGALG00000015591	cis
ENSGALT00000025934_SFXN5	4	5.6935613197864	79.268215	83.719938	ENSGALG00000016094	cis
ENSGALT00000029529_KLHL5	4	4.9687783862023	79.268215	83.719938	ENSGALG00000018686	cis
NM_001012892_SUCLG1	4	4.78572706186287	79.268215	83.719938	ENSGALG00000015961	cis
NM_204456_FGFRL1	4	4.50466772992752	79.268215	83.719938	ENSGALG00000015725	cis
ENSGALT00000025623_ENSGALG00000015900	4	5.78873690803061	80.630111	83.719938	ENSGALG00000015900	cis
ENSGALT00000025688_THNSL2	4	5.31525477075593	80.630111	83.719938	ENSGALG00000015939	cis
ENSGALT00000037129_LOC771856	4	5.12690068578132	80.630111	83.719938	ENSGALG00000022939	cis
NM_001006463_RMND5A	4	9.08416291474191	80.630111	83.719938	ENSGALG00000015815	cis
ENSGALT00000005711_ENSGALG00000003608	5	4.95276828480598	0.193086	11.448056	ENSGALG00000003608	cis
ENSGALT00000007402_CCDC32	5	4.32446482043446	0.193086	11.448056	ENSGALG00000004647	cis
ENSGALT00000007423_BAHD1	5	6.70528359058153	0.193086	3.851771	ENSGALG00000026390	cis
ENSGALT00000007466_IVD	5	4.3726065628814	0.193086	11.448056	ENSGALG00000004686	cis
ENSGALT00000032737_PDDC1	5	12.6857040081543	0.193086	3.851771	ENSGALG00000005133	cis
ENSGALT00000041328_LOC768441	5	6.3318557610196	0.193086	3.851771	ENSGALG00000024418	cis
NM_001031175_IGHMBP2	5	4.28030197653567	0.193086	0.839851	ENSGALG00000004328	cis
NM_205173_RAD51	5	5.54090103212769	0.193086	3.851771	ENSGALG00000004516	cis
ENSGALT00000011144_LRRC56	5	4.64622300437202	5.526866	18.631187	ENSGALG00000006879	cis
ENSGALT00000011329_Q5ZKF9_CHICK	5	4.32656649163187	5.526866	14.614328	ENSGALG00000006998	cis
ENSGALT00000039101_ENSGALG00000023535	5	5.51612004758454	5.526866	14.614328	ENSGALG00000006744	cis
NM_001031186_ORAOV1	5	5.27392236476254	5.526866	21.422449	ENSGALG00000007556	cis
NM_204758_C11orf58	5	5.09180649352686	5.526866	16.664577	ENSGALG00000006077	cis
NM_001031180_SWAP70	5	6.66720838259238	12.425502	18.631187	ENSGALG00000005750	cis
NM_205023_SPI1	5	5.98351789148211	12.425502	18.631187	ENSGALG00000008127	cis
NM_001012940_NAT10	5	5.362024577971	14.614328	29.673508	ENSGALG00000014573	cis
NM_205381_CCND1	5	4.78181101427367	14.614328	21.422449	ENSGALG00000007555	cis
ENSGALT00000013191_O42415_CHICK	5	4.4186123494639	16.664577	31.883644	ENSGALG00000008127	cis
ENSGALT00000013673_CREB3L1	5	4.76674077470142	16.664577	24.728343	ENSGALG00000008393	cis
ENSGALT00000013841_VPS18	5	4.51523844508	16.664577	36.080429	ENSGALG00000008496	cis
ENSGALT00000014058_LOC771422	5	4.79359688888542	16.664577	21.422449	ENSGALG00000008628	cis
ENSGALT00000038343_ENSGALG00000023306	5	6.51101996057406	16.664577	21.422449	ENSGALG00000008438	cis
ENSGALT00000039684_ENSGALG00000023729	5	7.13195816371541	16.664577	26.616988	ENSGALG00000023729	cis
NM_001031195_ZADH1	5	4.36812861410704	16.664577	36.080429	ENSGALG00000009269	cis
ENSGALT00000014915_CDAN1	5	4.53878531549913	18.631187	29.673508	ENSGALG00000009156	cis
ENSGALT00000023454_A9XRG9_CHICK	5	4.5181586147915	18.631187	37.919592	ENSGALG00000014537	cis
ENSGALT00000038583_RAG1_CHICK	5	5.83555749726349	18.631187	24.728343	ENSGALG00000007938	cis
NM_001031198_LOC423287	5	5.39097197479299	18.631187	37.919592	ENSGALG00000009633	cis
ENSGALT00000015334_SMOC1	5	6.90408529263203	21.422449	26.616988	ENSGALG00000009415	cis
ENSGALT00000015453_RAD51L1	5	5.10491936205057	21.422449	26.616988	ENSGALG00000009491	cis
ENSGALT00000016244_NPAS3	5	4.16288177042981	21.422449	36.080429	ENSGALG00000029022	cis
ENSGALT00000037846_Q5ZK22_CHICK	5	6.23637214654298	21.422449	36.080429	ENSGALG00000010025	cis
NM_001031197_SFRS5	5	4.72881757990842	21.422449	29.673508	ENSGALG00000009421	cis
NM_001079757_SNX6	5	5.10085507957587	21.422449	37.919592	ENSGALG00000010025	cis
ENSGALT00000015050_UBR1	5	4.54620026511191	24.728343	29.673508	ENSGALG00000009249	cis
ENSGALT00000015296_LOC423256	5	5.78882357405826	24.728343	29.673508	ENSGALG00000009387	cis
ENSGALT00000012861_PRR5L	5	5.85599470613937	26.616988	36.080429	ENSGALG00000007920	cis
ENSGALT00000015588_ATP6V1D	5	5.31591803982337	26.616988	36.080429	ENSGALG00000009570	cis
ENSGALT00000016459_MIPOL1	5	7.81055964949007	26.616988	37.919592	ENSGALG00000010118	cis
ENSGALT00000017187_ENSGALG00000010562	5	4.92817312648117	26.616988	36.080429	ENSGALG00000010562	cis
ENSGALT00000016457_SLC25A21	5	6.4754174654044	34.947429	37.919592	ENSGALG00000010117	cis
ENSGALT00000016593_C14orf45	5	4.37869791117396	34.947429	37.919592	ENSGALG00000010206	cis
ENSGALT00000032568_C14orf45	5	7.60214284171775	34.947429	37.919592	ENSGALG00000010206	cis
NM_001031205_ANGEL1	5	4.16787138027303	34.947429	49.800652	ENSGALG00000010372	cis
ENSGALT00000017359_TDP1	5	5.81138823189082	36.080429	44.714647	ENSGALG00000010669	cis
ENSGALT00000017436_CCDC88C	5	5.12675401730968	36.080429	50.695932	ENSGALG00000010715	cis
ENSGALT00000018041_C14orf49	5	5.87140351023891	36.080429	49.800652	ENSGALG00000011076	cis
ENSGALT00000018318_WDR25	5	4.19756869402823	37.919592	53.774713	ENSGALG00000028897	cis
ENSGALT00000018576_TRAF3	5	4.49487731912069	44.714647	52.136849	ENSGALG00000011389	cis
ENSGALT00000018581_AMN	5	5.31588922869008	44.714647	50.695932	ENSGALG00000011391	cis
ENSGALT00000018644_CDC42BPB	5	7.79975563075692	44.714647	50.695932	ENSGALG00000011432	cis
ENSGALT00000032554_ENSGALG00000020411	5	4.76794390264496	44.714647	50.695932	ENSGALG00000020411	cis
ENSGALT00000018795_C14orf153	5	5.85332188638608	49.800652	53.774713	ENSGALG00000011526	cis
ENSGALT00000019118_O42347_CHICK	5	5.48230945260673	50.695932	53.774713	ENSGALG00000011696	cis
ENSGALT00000019806_PELI2	5	4.19407752319665	50.695932	56.636398	ENSGALG00000012124	cis
ENSGALT00000032471_C14orf39	5	4.70844461546466	50.695932	56.636398	ENSGALG00000020358	cis
NM_001006491_PSMA3	5	7.80091129478228	52.136849	56.636398	ENSGALG00000012039	cis
ENSGALT00000019970_MDGA2	5	8.84485612292372	55.486154	56.636398	ENSGALG00000012228	cis
ENSGALT00000019983_DPOE2_CHICK	5	5.4463277892022	55.486154	56.636398	ENSGALG00000012237	cis
ENSGALT00000037279_MDGA2	5	10.7677194715532	55.486154	56.636398	ENSGALG00000012228	cis
NM_001006493_POLE2	5	6.3146445828545	55.486154	56.636398	ENSGALG00000012237	cis
ENSGALT00000003834_DYDC1	6	4.76511088952225	1.427839	5.334288	ENSGALG00000002432	cis
ENSGALT00000004154_LOC423635	6	4.7164624469101	1.427839	6.502619	ENSGALG00000002638	cis
ENSGALT00000006047_Q8UUX3_CHICK	6	4.93430125324659	1.427839	5.334288	ENSGALG00000003814	cis
ENSGALT00000041089_LOC425827	6	5.10562982560549	1.427839	11.938034	ENSGALG00000024315	cis
NM_001031217_GHITM	6	9.48028819562057	1.427839	3.940576	ENSGALG00000021262	cis
ENSGALT00000004014_CSGALNACT2	6	9.48269370351215	3.779684	7.619221	ENSGALG00000002543	cis
ENSGALT00000004265_CISD1	6	5.55699651780338	3.940576	6.502619	ENSGALG00000002705	cis
ENSGALT00000004355_Q0ZM05_CHICK	6	7.20770161552707	3.940576	6.502619	ENSGALG00000002744	cis
ENSGALT00000034212_ENSGALG00000021231	6	17.2421670239922	3.940576	6.502619	ENSGALG00000021231	cis
NM_204644_MINPP1	6	4.41395905109943	3.940576	11.938034	ENSGALG00000003695	cis
ENSGALT00000005615_MTG1	6	4.21701503322942	5.334288	11.938034	ENSGALG00000003549	cis
ENSGALT00000005787_ATAD1	6	6.27342768198753	5.334288	11.938034	ENSGALG00000003652	cis
NM_001007942_RSFR	6	7.96119368401526	5.334288	9.480184	ENSGALG00000027165	cis
NM_204844_GPRIN2	6	4.26623710792194	5.334288	7.619221	ENSGALG00000002048	cis
ENSGALT00000006252_MYPN	6	4.23043141838798	9.480184	16.047309	ENSGALG00000003925	cis
ENSGALT00000006875_NUDT13	6	14.1073786483603	9.480184	13.26157	ENSGALG00000004319	cis
ENSGALT00000006973_CBARA1	6	7.10062731636339	9.480184	16.047309	ENSGALG00000004372	cis
ENSGALT00000007568_LOC423719	6	4.73418591856461	9.480184	17.358658	ENSGALG00000004747	cis
ENSGALT00000007678_Q5ZMJ0_CHICK	6	5.48436800225358	9.480184	21.631022	ENSGALG00000004809	cis
ENSGALT00000008009_COMTD1	6	4.39696701209732	9.480184	17.358658	ENSGALG00000005000	cis
ENSGALT00000008034_DUSP13	6	4.7737729788148	9.480184	23.858692	ENSGALG00000005017	cis
ENSGALT00000008159_CAMK2G	6	4.63546890831833	9.480184	17.358658	ENSGALG00000005088	cis
ENSGALT00000008299_FUT11_CHICK	6	7.5985932218627	9.480184	16.047309	ENSGALG00000005169	cis
ENSGALT00000008709_PDLIM1	6	4.42260947725686	9.480184	23.858692	ENSGALG00000005422	cis
ENSGALT00000009897_C10orf65	6	4.55063645534267	9.480184	17.358658	ENSGALG00000006134	cis
ENSGALT00000010382_PANK1	6	4.926935379469	9.480184	26.600641	ENSGALG00000006431	cis
ENSGALT00000012402_C10orf76	6	4.41826214503322	9.480184	29.944764	ENSGALG00000007658	cis
ENSGALT00000012473_Q5F3D5_CHICK	6	5.99448612159028	9.480184	21.631022	ENSGALG00000007697	cis
ENSGALT00000040601_SAP_CHICK	6	6.77498949716318	9.480184	16.047309	ENSGALG00000004769	cis
NM_001031226_PPIF	6	5.5415124378261	9.480184	17.358658	ENSGALG00000004809	cis
NM_204428_FUT11	6	4.69868582219431	9.480184	21.631022	ENSGALG00000005169	cis
NM_204811_PSAP	6	6.4562667349187	9.480184	16.047309	ENSGALG00000004769	cis
NM_205252_HHEX	6	5.48740499839931	9.480184	26.600641	ENSGALG00000029169	cis
NM_205321_GOT1	6	5.03475685365913	9.480184	29.944764	ENSGALG00000007484	cis
NM_205389_DNTT	6	4.37195435149283	9.480184	21.631022	ENSGALG00000006983	cis
ENSGALT00000007651_H2AFY2	6	8.948560775288	11.938034	16.047309	ENSGALG00000004794	cis
ENSGALT00000013199_AS3MT	6	7.0676620774446	16.047309	29.944764	ENSGALG00000008133	cis
ENSGALT00000013446_PDCD11	6	5.67307152190699	16.047309	29.944764	ENSGALG00000008265	cis
ENSGALT00000013697_GSTO1	6	5.46132796021715	16.047309	29.944764	ENSGALG00000008409	cis
ENSGALT00000039998_LOC771321	6	4.2883608199586	16.047309	25.452463	ENSGALG00000023842	cis
NM_001039305_MGEA5	6	8.27777280309971	16.047309	21.631022	ENSGALG00000007697	cis
ENSGALT00000009511_Q5F342_CHICK	6	5.2778529936669	20.980988	23.858692	ENSGALG00000005914	cis
ENSGALT00000014436_Q9IB43_CHICK	6	4.26724994178375	20.980988	31.308952	ENSGALG00000008883	cis
ENSGALT00000010724_Q5ZLQ5_CHICK	6	4.71249213254089	21.631022	25.452463	ENSGALG00000006639	cis
ENSGALT00000013413_TAF5	6	7.51254813938999	21.631022	25.452463	ENSGALG00000008241	cis
ENSGALT00000013935_Q5ZMT3_CHICK	6	4.94855221209889	21.631022	26.600641	ENSGALG00000008555	cis
ENSGALT00000014267_SHOC2_CHICK	6	6.363419008466	21.631022	26.600641	ENSGALG00000008771	cis
NM_001031232_TMEM180	6	4.79274690804982	21.631022	29.944764	ENSGALG00000008039	cis
NM_001031233_TRIM8	6	7.61883221071241	21.631022	26.600641	ENSGALG00000008099	cis
ENSGALT00000012071_COX15	6	5.25451416646536	23.858692	29.944764	ENSGALG00000007465	cis
ENSGALT00000013886_XPNPEP1	6	4.4785054734574	23.858692	26.600641	ENSGALG00000008523	cis
ENSGALT00000035424_ENSGALG00000021879	6	4.80317598026426	23.858692	26.600641	ENSGALG00000021879	cis
NM_001031235_TAF5	6	9.46222435128072	23.858692	31.308952	ENSGALG00000008241	cis
ENSGALT00000015227_SFXN4	6	10.6133193340087	26.600641	31.308952	ENSGALG00000009350	cis
ENSGALT00000015412_SEC23IP	6	5.49589932570524	26.600641	31.308952	ENSGALG00000009466	cis
ENSGALT00000029296_PSTK	6	14.0382424305146	29.944764	31.308952	ENSGALG00000009610	cis
ENSGALT00000003720_Q5F3K3_CHICK	7	18.2783575282934	1.623698	3.61765	ENSGALG00000028772	cis
ENSGALT00000004236_NUP35	7	6.2838401903349	1.623698	3.61765	ENSGALG00000002689	cis
ENSGALT00000005966_MREG	7	4.73849773844142	1.623698	12.009874	ENSGALG00000003758	cis
ENSGALT00000012147_C21orf70	7	4.19749180635836	1.623698	3.61765	ENSGALG00000007513	cis
ENSGALT00000013606_Q90WU1_CHICK	7	5.05433290110864	1.623698	3.61765	ENSGALG00000008355	cis
ENSGALT00000021775_GBX2_CHICK	7	6.21786714102643	1.623698	3.61765	ENSGALG00000013342	cis
ENSGALT00000033666_S100B	7	5.38751266504443	1.623698	3.61765	ENSGALG00000006217	cis
ENSGALT00000039652_LOC771291	7	5.83245880453455	1.623698	3.61765	ENSGALG00000006126	cis
ENSGALT00000040068_Q5ZJ93_CHICK	7	5.02320598606968	1.623698	5.133219	ENSGALG00000002891	cis
NM_001031243_HIBCH	7	5.9494007369056	1.623698	3.61765	ENSGALG00000002310	cis
NM_001031247_NDUFA10	7	7.25244535673369	1.623698	3.61765	ENSGALG00000004302	cis
NM_204592_CASP8	7	5.53952938689207	1.623698	3.61765	ENSGALG00000008355	cis
ENSGALT00000006888_ENSGALG00000004322	7	4.86466049833342	2.413124	16.252812	ENSGALG00000004322	cis
ENSGALT00000012532_OBFC2A	7	4.9822067575397	2.413124	16.252812	ENSGALG00000025884	cis
ENSGALT00000013057_COQ10B	7	5.21946673801858	2.413124	16.252812	ENSGALG00000008046	cis
ENSGALT00000006438_AGAP1	7	6.08069820645721	3.933211	12.009874	ENSGALG00000004045	cis
ENSGALT00000039816_Q5UKZ3_CHICK	7	4.58312409017174	3.933211	10.760487	ENSGALG00000004116	cis
ENSGALT00000014120_RAPH1	7	5.48090614028672	5.133219	10.760487	ENSGALG00000008674	cis
ENSGALT00000017779_STK39	7	4.17900819202123	5.133219	10.760487	ENSGALG00000010930	cis
NM_001007082_TRPM8	7	8.82654377988422	5.133219	6.87071	ENSGALG00000004116	cis
ENSGALT00000033496_SGOL2	7	13.1480301322918	5.520058	12.009874	ENSGALG00000020883	cis
ENSGALT00000014207_CYP20A1	7	4.84263601493046	8.564486	12.009874	ENSGALG00000008730	cis
ENSGALT00000017724_SPC25	7	4.58831272400801	10.760487	25.800513	ENSGALG00000010900	cis
ENSGALT00000018100_Q5ZI81_CHICK	7	4.48739146473366	10.760487	12.887027	ENSGALG00000011110	cis
ENSGALT00000033513_C2orf47	7	5.35759839661051	10.760487	12.887027	ENSGALG00000020893	cis
NM_204913_GAD1	7	4.56763172361758	10.760487	25.800513	ENSGALG00000009589	cis
ENSGALT00000013984_EF1B_CHICK	7	8.12267683729834	12.009874	14.707183	ENSGALG00000008590	cis
ENSGALT00000018493_Q5ZHK4_CHICK	7	4.68906805772775	12.009874	26.529619	ENSGALG00000011332	cis
ENSGALT00000038715_HNRPA3	7	4.3461359679012	12.009874	22.117266	ENSGALG00000009250	cis
ENSGALT00000012982_ANR44_CHICK	7	4.48003389850442	14.707183	22.117266	ENSGALG00000007996	cis
ENSGALT00000015612_Q5F353_CHICK	7	4.55610321389082	14.707183	17.707168	ENSGALG00000009583	cis
ENSGALT00000018518_Q9YHY8_CHICK	7	4.66550096666492	14.707183	29.027758	ENSGALG00000011349	cis
ENSGALT00000018525_CRYBA2	7	5.5062585393855	14.707183	29.027758	ENSGALG00000011354	cis
ENSGALT00000018675_ARPC2	7	4.15186189467727	14.707183	29.027758	ENSGALG00000011452	cis
ENSGALT00000018729_XRCC5	7	4.29291547251051	14.707183	30.354504	ENSGALG00000011492	cis
NM_001031254_OLA1	7	4.38971821978208	14.707183	17.707168	ENSGALG00000009325	cis
NM_001031259_RNF25	7	4.50431611197905	14.707183	29.027758	ENSGALG00000011375	cis
NM_001079747_AAMP	7	4.20865672398668	14.707183	29.027758	ENSGALG00000011445	cis
NM_204179_CRYBA2	7	5.35971362684893	14.707183	29.027758	ENSGALG00000011354	cis
ENSGALT00000018182_PLA2R1	7	5.32337522377185	16.460497	22.117266	ENSGALG00000011149	cis
ENSGALT00000018523_CCDC108	7	4.88636487820531	16.460497	22.117266	ENSGALG00000011352	cis
NM_204489_MRAS	7	4.49729110101282	16.460497	30.354504	ENSGALG00000011592	cis
ENSGALT00000019704_GPD1	7	4.44763771278411	17.707168	29.027758	ENSGALG00000012061	cis
ENSGALT00000038412_LOC771622	7	6.36161857475827	17.707168	22.117266	ENSGALG00000011082	cis
NM_001190165_GCG	7	5.1467103262986	17.707168	22.117266	ENSGALG00000011104	cis
NM_206983_PLA2R1	7	5.9650474806275	17.707168	22.117266	ENSGALG00000011149	cis
ENSGALT00000018933_PTPN4	7	6.39529212931387	21.35556	25.800513	ENSGALG00000011596	cis
ENSGALT00000019105_SEMA5B	7	4.43777488811844	21.35556	32.988141	ENSGALG00000011686	cis
ENSGALT00000019794_EN1	7	4.58014303804038	21.35556	32.988141	ENSGALG00000025740	cis
NM_001006523_ERCC3	7	6.26887674982714	21.35556	27.753002	ENSGALG00000011515	cis
NM_001012920_PTPLB	7	8.67392101520176	21.35556	25.800513	ENSGALG00000011704	cis
NM_001037836_LY75	7	4.9327717548901	21.35556	26.529619	ENSGALG00000011153	cis
NM_001031260_UMPS	7	4.21483232611746	22.117266	25.800513	ENSGALG00000011770	cis
ENSGALT00000018464_Q5ZJ47_CHICK	7	5.22507272652643	24.385206	26.529619	ENSGALG00000011318	cis
ENSGALT00000019150_CCDC14	7	5.33493182836338	24.385206	29.027758	ENSGALG00000011720	cis
ENSGALT00000029968_ENSGALG00000021859	7	5.03462762047758	24.385206	26.529619	ENSGALG00000021859	cis
ENSGALT00000019884_ENSGALG00000012177	7	4.21225968147769	25.800513	35.181822	ENSGALG00000012177	cis
ENSGALT00000019931_CCNT2	7	4.40825483921526	25.800513	35.181822	ENSGALG00000012207	cis
ENSGALT00000019996_Q5ZK66_CHICK	7	5.18286898312874	25.800513	35.181822	ENSGALG00000012246	cis
ENSGALT00000032941_LOC424274	7	7.76395779952742	25.800513	32.988141	ENSGALG00000012113	cis
ENSGALT00000037879_DPP10	7	5.34039360908241	25.800513	32.988141	ENSGALG00000012156	cis
NM_001006528_DARS	7	5.20903682136151	25.800513	32.988141	ENSGALG00000012355	cis
ENSGALT00000037795_Q6V1L3_CHICK	7	4.36773628575827	26.529619	30.354504	ENSGALG00000012462	cis
ENSGALT00000019917_ACMSD	7	6.05432925434371	27.753002	32.988141	ENSGALG00000012197	cis
ENSGALT00000020021_UBXD2	7	7.78488510246416	27.753002	32.988141	ENSGALG00000012259	cis
ENSGALT00000032923_ENSGALG00000012182	7	14.9743135987244	27.753002	30.354504	ENSGALG00000012177	cis
ENSGALT00000032935_INSI2_CHICK	7	19.1897889703962	27.753002	32.988141	ENSGALG00000028046	cis
ENSGALT00000019959_ZRANB3	7	11.5063468617352	29.027758	32.988141	ENSGALG00000012223	cis
ENSGALT00000020389_RBM43	7	4.21400241479006	29.027758	35.181822	ENSGALG00000012479	cis
ENSGALT00000020434_ARL5A	7	4.37676637354423	29.027758	35.181822	ENSGALG00000012509	cis
ENSGALT00000020390_NMI	7	5.18564880353779	30.354504	35.181822	ENSGALG00000012480	cis
ENSGALT00000037747_Q90WG3_CHICK	7	4.39477758485685	30.354504	35.181822	ENSGALG00000012526	cis
ENSGALT00000020350_ORC4L	7	6.82086267081172	32.988141	35.181822	ENSGALG00000012448	cis
ENSGALT00000020491_ACVR1C	7	18.0018916984035	34.23421	35.181822	ENSGALG00000012547	cis
ENSGALT00000004284_TMCO1	8	4.19290790108766	2.338473	8.026009	ENSGALG00000002716	cis
ENSGALT00000007240_MRPS14	8	16.7224336958006	4.087085	8.026009	ENSGALG00000026803	cis
ENSGALT00000007757_FAM5C	8	4.90869880821697	4.087085	8.026009	ENSGALG00000004857	cis
ENSGALT00000009690_ABHD7	8	4.27523168516404	4.087085	22.103417	ENSGALG00000006019	cis
NM_001031271_RGL1	8	11.8551059993176	4.087085	16.510295	ENSGALG00000004728	cis
NM_204481_HS2ST1	8	4.65184700616362	4.087085	18.693185	ENSGALG00000028423	cis
ENSGALT00000008928_RWDD3	8	10.4946940425027	7.213342	16.510295	ENSGALG00000027943	cis
ENSGALT00000009468_CCDC18	8	6.60958076814705	7.213342	16.510295	ENSGALG00000005889	cis
ENSGALT00000009470_CCDC18	8	9.62880220078796	7.213342	18.693185	ENSGALG00000005889	cis
ENSGALT00000014698_PIF1	8	4.5226384887647	7.213342	19.822493	ENSGALG00000009032	cis
NM_001031278_PIGK	8	9.73276618994038	7.213342	17.801032	ENSGALG00000009015	cis
NM_001177736_CDC14A	8	7.41013334753876	7.213342	16.510295	ENSGALG00000005248	cis
NM_204508_MTF2	8	5.0095888051045	7.213342	19.822493	ENSGALG00000005911	cis
ENSGALT00000007706_RNF2	8	4.1927373688182	12.647702	19.822493	ENSGALG00000004823	cis
ENSGALT00000016237_MED8	8	9.80692966018336	12.647702	19.822493	ENSGALG00000009993	cis
ENSGALT00000006320_TOR1AIP1	8	4.16198565149523	16.510295	18.693185	ENSGALG00000027987	cis
ENSGALT00000014598_USP33	8	4.2941858998808	16.510295	22.103417	ENSGALG00000008974	cis
ENSGALT00000016788_MAST2	8	4.58274082476959	16.510295	19.822493	ENSGALG00000010313	cis
NM_001031280_EIF2B3	8	4.89350593009169	16.510295	19.822493	ENSGALG00000010140	cis
NM_001037838_DNASE2B	8	7.54808411759075	16.510295	18.693185	ENSGALG00000028790	cis
ENSGALT00000016276_HYI	8	4.82639867589648	17.801032	19.822493	ENSGALG00000010021	cis
ENSGALT00000016949_VDHAP_CHICK	8	4.83056647427492	17.801032	22.103417	ENSGALG00000010417	cis
ENSGALT00000016612_UROD	8	7.74935958493575	18.693185	22.103417	ENSGALG00000010219	cis
ENSGALT00000017005_ATPAF1	8	4.44327225422609	18.693185	24.778907	ENSGALG00000010444	cis
ENSGALT00000017307_C1orf163	8	4.27211369305115	18.693185	22.103417	ENSGALG00000010637	cis
ENSGALT00000017500_RM37_CHICK	8	4.45168444920853	19.822493	23.664941	ENSGALG00000010761	cis
ENSGALT00000017545_TTC4	8	4.77459366047793	19.822493	24.778907	ENSGALG00000010787	cis
ENSGALT00000038301_Q5ZMP8_CHICK	8	4.79369137905212	19.822493	23.664941	ENSGALG00000010502	cis
ENSGALT00000017487_C1orf83	8	7.35438326397377	22.103417	24.778907	ENSGALG00000010749	cis
NM_001006541_TMEM59	8	4.80688391511728	22.103417	24.778907	ENSGALG00000010746	cis
ENSGALT00000017683_FGGY	8	12.1821846010434	23.664941	27.960899	ENSGALG00000010879	cis
ENSGALT00000017885_B1B565_CHICK	8	5.57608573716527	23.664941	27.960899	ENSGALG00000010978	cis
ENSGALT00000017901_ALG6_CHICK	8	7.22499560197485	23.664941	27.960899	ENSGALG00000010991	cis
ENSGALT00000017563_TMEM61	8	4.94321289909419	24.778907	27.960899	ENSGALG00000010801	cis
ENSGALT00000017894_ATG4C	8	7.30128474992716	24.778907	27.960899	ENSGALG00000010985	cis
ENSGALT00000018492_CTH	8	4.37069723585603	24.778907	27.960899	ENSGALG00000011331	cis
NM_001031565_LOC429115	8	9.8037264408926	24.778907	27.960899	ENSGALG00000011255	cis
ENSGALT00000003376_H6ST1_CHICK	9	7.96763390762885	1.106261	2.82164	ENSGALG00000002155	cis
ENSGALT00000003620_YEATS2	9	5.79240035489988	1.106261	3.023139	ENSGALG00000002302	cis
ENSGALT00000010738_LIPH	9	4.54207690827366	1.106261	1.830741	ENSGALG00000006645	cis
NM_204482_HS6ST1	9	5.3734305913863	1.106261	1.830741	ENSGALG00000002155	cis
ENSGALT00000010877_ENSGALG00000006724	9	5.07110371853963	1.830741	3.617228	ENSGALG00000006724	cis
ENSGALT00000009365_PPP1R7	9	4.79580641668173	2.82164	5.312074	ENSGALG00000005832	cis
ENSGALT00000010597_DNAJB11	9	7.25011937778675	2.82164	5.312074	ENSGALG00000006564	cis
ENSGALT00000010764_MAP3K13	9	5.97577043898377	2.82164	3.617228	ENSGALG00000006655	cis
NM_206991_ADIPOQ	9	5.3022045265451	2.82164	8.584545	ENSGALG00000005554	cis
ENSGALT00000010325_WDR53	9	6.47094552768317	3.023139	5.312074	ENSGALG00000006395	cis
NM_001031307_RNF7	9	5.184547871522	3.023139	18.670056	ENSGALG00000021117	cis
ENSGALT00000004131_PCOLCE2	9	5.33151792930011	3.617228	14.051065	ENSGALG00000002623	cis
ENSGALT00000004430_GRK7	9	6.0802318945556	3.617228	11.13907	ENSGALG00000002800	cis
ENSGALT00000008057_Q5F358_CHICK	9	7.54948837534965	3.617228	11.603151	ENSGALG00000005030	cis
ENSGALT00000008513_CLSTN2	9	5.59064312459088	3.617228	8.584545	ENSGALG00000005310	cis
ENSGALT00000008530_NMNAT3	9	23.0594638147425	3.617228	8.584545	ENSGALG00000026187	cis
ENSGALT00000010179_ATG4B_CHICK	9	4.47869438233261	3.617228	11.13907	ENSGALG00000006298	cis
ENSGALT00000033254_PDE6D	9	4.16370497630942	3.617228	18.670056	ENSGALG00000007742	cis
NM_001030008_AP1S3	9	14.498494001328	3.617228	8.584545	ENSGALG00000005171	cis
NM_204781_EPHA4	9	28.9459779123255	3.617228	8.584545	ENSGALG00000005256	cis
ENSGALT00000004194_ATR	9	4.57664136950393	6.872921	13.231877	ENSGALG00000002663	cis
ENSGALT00000008592_COPB2	9	5.3773151667275	6.872921	13.231877	ENSGALG00000005357	cis
ENSGALT00000013878_EIF4G1	9	4.28991340033582	6.872921	18.670056	ENSGALG00000008520	cis
NM_001011692_APOD	9	5.02696330511958	6.872921	13.231877	ENSGALG00000006995	cis
ENSGALT00000011403_ACAP2_CHICK	9	14.1145645438054	8.584545	13.231877	ENSGALG00000007040	cis
NM_001006548_ACAP2	9	12.9340462750281	11.13907	13.231877	ENSGALG00000007040	cis
NM_204549_EIF4A2	9	4.90687210894225	11.603151	16.005739	ENSGALG00000008684	cis
ENSGALT00000014363_ATP11B	9	10.8966743962693	14.051065	18.670056	ENSGALG00000008839	cis
ENSGALT00000014429_CCDC39	9	5.72719273916471	14.051065	18.670056	ENSGALG00000021855	cis
ENSGALT00000014470_TNIK	9	4.52381017764026	14.051065	21.161763	ENSGALG00000009298	cis
ENSGALT00000015366_MECOM	9	4.2590297230891	16.005739	21.161763	ENSGALG00000009437	cis
ENSGALT00000015414_LOC425001	9	8.84286294345281	16.005739	21.161763	ENSGALG00000009468	cis
ENSGALT00000015416_NEUS_CHICK	9	8.22975461533076	16.005739	21.161763	ENSGALG00000009470	cis
ENSGALT00000015759_VEPH1	9	4.60600682602399	16.005739	21.161763	ENSGALG00000009682	cis
ENSGALT00000032996_SCHIP1	9	4.69280752578845	16.005739	21.161763	ENSGALG00000009579	cis
NM_001004411_SERPINI1	9	9.83105399765316	16.005739	21.161763	ENSGALG00000009470	cis
NM_001006552_TTC14	9	4.54775768654036	16.005739	21.161763	ENSGALG00000008889	cis
NM_001031322_MBNL1	9	4.20033648054834	16.005739	21.161763	ENSGALG00000010361	cis
ENSGALT00000002626_PPCDC	10	5.05202919243851	0.891102	5.366515	ENSGALG00000001711	cis
ENSGALT00000003397_PATL2	10	5.36853727618274	0.891102	2.902255	ENSGALG00000002167	cis
ENSGALT00000004380_TSPAN3	10	4.80229503254105	0.891102	2.245383	ENSGALG00000002774	cis
ENSGALT00000006194_MTMR15	10	4.43069213901691	0.891102	2.902255	ENSGALG00000003897	cis
ENSGALT00000041360_A0MAR5_CHICK	10	4.48561779518991	0.891102	2.245383	ENSGALG00000024447	cis
NM_001007824_ACTG1	10	4.34404791081488	0.891102	5.366515	ENSGALG00000001381	cis
NM_001079476_NMB	10	4.33914554434818	0.891102	2.245383	ENSGALG00000024447	cis
NM_001080876_NEIL1	10	6.04347217588315	0.891102	2.902255	ENSGALG00000001586	cis
ENSGALT00000006698_Q5F3N4_CHICK	10	5.14930138862803	2.245383	5.366515	ENSGALG00000004212	cis
NM_001030547_ADAL	10	4.39443554773533	2.245383	5.366515	ENSGALG00000004038	cis
NM_001031454_IREB2	10	5.31513994491394	2.245383	5.366515	ENSGALG00000003171	cis
NM_001031455_CCPG1	10	5.9847649481548	2.902255	10.414457	ENSGALG00000004399	cis
ENSGALT00000007363_MYO5A_CHICK	10	8.76488877437771	3.301645	10.414457	ENSGALG00000004624	cis
ENSGALT00000009183_SQRDL	10	4.90206370703834	3.301645	10.414457	ENSGALG00000005723	cis
NM_001004369_CCNB2	10	4.78217354289643	3.301645	10.414457	ENSGALG00000004161	cis
ENSGALT00000007393_MYO5C	10	4.99998316295739	7.833818	12.197922	ENSGALG00000004641	cis
ENSGALT00000009658_WHDC1	10	4.39775655559021	7.833818	15.091654	ENSGALG00000006002	cis
NM_001038497_SLC24A5	10	6.32759186483429	7.833818	12.197922	ENSGALG00000004885	cis
NM_204261_ADAM10	10	4.47041616197197	7.833818	12.197922	ENSGALG00000004212	cis
ENSGALT00000010511_ZFAND6	10	10.4531065040483	11.123643	12.844956	ENSGALG00000006505	cis
ENSGALT00000010528_MTHFS	10	7.11432619750582	11.123643	15.091654	ENSGALG00000006516	cis
NM_001030552_CLPX	10	4.41819166046656	12.844956	16.466138	ENSGALG00000007289	cis
ENSGALT00000012837_IQCH	10	12.5454598291196	16.810899	18.113008	ENSGALG00000007909	cis
ENSGALT00000003293_KCTD19	11	4.32699663886348	1.318275	5.627867	ENSGALG00000002109	cis
ENSGALT00000005435_DPEP2	11	4.73621330264683	1.318275	5.627867	ENSGALG00000003433	cis
ENSGALT00000034267_LOC415728	11	5.84936743486776	1.318275	5.627867	ENSGALG00000021260	cis
ENSGALT00000039670_SNX20	11	4.26856483054769	1.318275	8.719844	ENSGALG00000023724	cis
ENSGALT00000039705_AKTIP_CHICK	11	4.53664132636624	1.318275	5.627867	ENSGALG00000003620	cis
NM_001030565_C16orf70	11	4.55060191120236	1.318275	4.564045	ENSGALG00000003183	cis
NM_204716_SLC6A2	11	6.8853452570653	1.318275	5.627867	ENSGALG00000003560	cis
NM_001145914_POP4	11	4.1674544491234	3.841221	5.627867	ENSGALG00000023673	cis
ENSGALT00000005070_FBXL8	11	5.84038923502277	4.564045	8.719844	ENSGALG00000003201	cis
ENSGALT00000005367_NFATC3	11	4.77186359488303	7.419207	10.674175	ENSGALG00000003396	cis
ENSGALT00000008606_ENSGALG00000005361	11	5.84174705584019	7.419207	18.248895	ENSGALG00000005361	cis
ENSGALT00000008438_LOC415795	11	5.51863405803135	8.719844	12.633746	ENSGALG00000005254	cis
ENSGALT00000008452_BEAN	11	6.68494637196784	8.719844	14.97023	ENSGALG00000005266	cis
ENSGALT00000039221_Q6L9F3_CHICK	11	6.4597771770155	8.719844	12.633746	ENSGALG00000000424	cis
NM_001001760_CDH13	11	4.72478190521571	8.719844	18.248895	ENSGALG00000005483	cis
NM_001141926_BEAN	11	6.2387922067071	8.719844	14.97023	ENSGALG00000005266	cis
ENSGALT00000008525_Q9YGR8_CHICK	11	7.47245454275014	10.674175	14.97023	ENSGALG00000005319	cis
ENSGALT00000021912_GAN	11	7.69078994094622	10.674175	16.251739	ENSGALG00000013437	cis
ENSGALT00000039170_ENSGALG00000023557	11	9.83483498871368	10.674175	16.251739	ENSGALG00000023557	cis
NM_001164348_C16orf61	11	7.30887198500665	10.674175	16.251739	ENSGALG00000028275	cis
ENSGALT00000009174_ZDHHC7	11	5.47418381264373	13.296006	18.248895	ENSGALG00000020987	cis
ENSGALT00000009201_Q9PVP9_CHICK	11	4.2744252477089	14.97023	18.248895	ENSGALG00000005728	cis
ENSGALT00000010154_ENSGALG00000006340	11	4.64663376365115	14.97023	18.248895	ENSGALG00000006340	cis
ENSGALT00000033808_ENSGALG00000005389	11	4.7585932323716	14.97023	18.248895	ENSGALG00000005389	cis
ENSGALT00000009970_DPEP1	11	4.67455435352764	16.251739	18.588472	ENSGALG00000006175	cis
ENSGALT00000002624_MSTN1_CHICK	12	5.00775555143883	1.604072	2.344623	ENSGALG00000001709	cis
NM_001142872_RFT1	12	6.77337228875604	1.604072	2.344623	ENSGALG00000001945	cis
NM_001171677_RPL29	12	5.84923859641106	1.604072	1.743065	ENSGALG00000026978	cis
NM_213580_MUSTN1	12	4.29009757103472	1.604072	2.344623	ENSGALG00000001709	cis
ENSGALT00000007887_A2ICM7_CHICK	12	4.85065830195009	1.743065	5.892447	ENSGALG00000004930	cis
ENSGALT00000008037_LOC415969	12	4.40668191401932	1.743065	10.329707	ENSGALG00000005020	cis
ENSGALT00000036286_ENSGALG00000022656	12	5.83736887541386	1.743065	5.892447	ENSGALG00000002510	cis
ENSGALT00000036289_ENSGALG00000022659	12	4.72839508317622	1.743065	5.127034	ENSGALG00000002260	cis
NM_001030586_TRAIP	12	13.3917769988665	2.344623	5.127034	ENSGALG00000002908	cis
ENSGALT00000008165_HDAC11	12	14.8104721160013	2.653891	5.892447	ENSGALG00000005092	cis
ENSGALT00000008865_APPL1	12	7.66578761925439	2.653891	5.892447	ENSGALG00000005527	cis
ENSGALT00000036287_ENSGALG00000022657	12	4.80361706767138	2.653891	5.892447	ENSGALG00000026152	cis
NM_001030597_COPG	12	4.70847103256938	2.653891	11.75116	ENSGALG00000005869	cis
ENSGALT00000036276_ENSGALG00000004753	12	5.80993525958729	5.127034	8.158887	ENSGALG00000004753	cis
ENSGALT00000008827_I17RD_CHICK	12	5.90583724082262	5.892447	10.329707	ENSGALG00000005499	cis
ENSGALT00000009993_TXNRD3	12	22.9669993578001	8.158887	10.714647	ENSGALG00000006193	cis
NM_001122777_TXNRD3	12	10.9788489215524	8.158887	11.75116	ENSGALG00000006193	cis
NM_204314_PTPRG	12	4.66444148469765	8.158887	16.265436	ENSGALG00000007177	cis
NM_205395_SLMAP	12	6.25335193906318	8.158887	13.734421	ENSGALG00000005670	cis
ENSGALT00000009765_CHCHD6	12	7.11638098556398	10.329707	13.734421	ENSGALG00000006056	cis
ENSGALT00000010318_LOC770446	12	5.36901668960832	10.714647	13.734421	ENSGALG00000006389	cis
ENSGALT00000013623_Q5ZIP0_CHICK	12	4.27959866285727	10.714647	17.399598	ENSGALG00000008368	cis
ENSGALT00000033710_Q90634_CHICK	12	6.59380093689816	10.714647	13.734421	ENSGALG00000005670	cis
ENSGALT00000010963_KLHDC8B	12	4.19108942783794	11.75116	16.265436	ENSGALG00000006776	cis
ENSGALT00000011836_PSMD6	12	5.27528458000381	11.75116	16.265436	ENSGALG00000007315	cis
ENSGALT00000012024_MAGI1	12	4.93398458995676	11.75116	16.265436	ENSGALG00000007431	cis
ENSGALT00000013532_ARL8A_CHICK	12	4.39648807639264	11.75116	17.399598	ENSGALG00000008314	cis
ENSGALT00000013808_PLXND1	12	4.94234949050588	11.75116	17.399598	ENSGALG00000008473	cis
ENSGALT00000021871_TMF1	12	4.89774679889808	11.75116	16.265436	ENSGALG00000013408	cis
ENSGALT00000021875_UBA3	12	4.94010503018535	11.75116	17.399598	ENSGALG00000013410	cis
ENSGALT00000033255_ENSGALG00000020755	12	6.69206567353956	11.75116	17.399598	ENSGALG00000020755	cis
NM_205029_MITF	12	8.29932989513043	11.75116	16.265436	ENSGALG00000007679	cis
ENSGALT00000013650_Q5ZLH5_CHICK	12	4.58458339979643	13.734421	17.399598	ENSGALG00000008378	cis
ENSGALT00000033241_Q9I9F1_CHICK	12	4.99185255103953	13.734421	17.399598	ENSGALG00000020747	cis
ENSGALT00000034888_CD14	13	8.86274116667903	0.414101	2.044929	ENSGALG00000021559	cis
NM_213571_IL12B	13	4.59780010032665	1.065838	3.722438	ENSGALG00000001409	cis
ENSGALT00000002636_CCNG1	13	7.57607503601918	3.722438	12.225095	ENSGALG00000001718	cis
ENSGALT00000041239_LOC416190	13	6.51677350370858	3.722438	12.225095	ENSGALG00000024379	cis
ENSGALT00000004517_ERGIC1	13	12.2553419642134	5.159111	10.350318	ENSGALG00000002863	cis
NM_001030610_KIAA1191	13	5.26399791473932	5.159111	10.350318	ENSGALG00000003370	cis
ENSGALT00000006244_MRPL22	13	4.97289285684002	9.357244	12.225095	ENSGALG00000003919	cis
ENSGALT00000040568_GPX3	13	4.61541130515297	9.357244	16.787383	ENSGALG00000004521	cis
NM_001030618_CNOT8	13	7.91243355606878	9.357244	12.225095	ENSGALG00000003950	cis
ENSGALT00000006650_SPRC_CHICK	13	5.9120631297078	10.350318	14.127473	ENSGALG00000004184	cis
ENSGALT00000009653_ADAMTS2	13	4.47932953079442	10.350318	15.286206	ENSGALG00000006000	cis
ENSGALT00000010292_PHS2_CHICK	13	4.82516842129576	10.350318	16.787383	ENSGALG00000006367	cis
ENSGALT00000011499_Q6QLQ6_CHICK	13	4.89607749505933	10.350318	14.127473	ENSGALG00000007099	cis
ENSGALT00000040992_MSX2_CHICK	13	6.68774067310892	10.350318	16.787383	ENSGALG00000026180	cis
NM_001006156_GNPDA1	13	5.32881326190636	10.350318	16.787383	ENSGALG00000007312	cis
NM_001163232_GPX3	13	5.01732093792032	10.350318	16.787383	ENSGALG00000004521	cis
NM_204203_PCBD2	13	4.31952712570273	10.350318	16.787383	ENSGALG00000006367	cis
NM_204410_SPARC	13	5.94638518365139	10.350318	14.127473	ENSGALG00000004184	cis
NM_204559_MSX2	13	6.46289591836694	10.350318	16.787383	ENSGALG00000026180	cis
ENSGALT00000011561_ZCCHC10	13	7.42454950841187	12.225095	16.787383	ENSGALG00000027057	cis
NM_205036_TGFBI	13	4.38546622308183	12.225095	16.787383	ENSGALG00000006319	cis
NM_205095_MAPK9	13	23.1907969897679	12.225095	15.286206	ENSGALG00000013761	cis
ENSGALT00000028049_REEP2	13	4.16409626963446	14.127473	16.787383	ENSGALG00000017365	cis
ENSGALT00000009699_CNOT6	13	5.31979063982504	15.286206	16.787383	ENSGALG00000006026	cis
ENSGALT00000006789_EIF3B	14	4.16582289487349	0.745337	5.081088	ENSGALG00000004269	cis
ENSGALT00000034293_ENSGALG00000003618	14	5.56208163543573	0.745337	2.682886	ENSGALG00000003618	cis
ENSGALT00000034401_ENSGALG00000002862	14	4.88322779178748	0.745337	3.093442	ENSGALG00000002862	cis
NM_001006158_CCZ1	14	4.82269588635239	0.745337	2.682886	ENSGALG00000003458	cis
NM_204267_LITAF	14	5.57069638842074	0.745337	5.081088	ENSGALG00000003217	cis
ENSGALT00000004784_MKL2	14	4.24791218471461	1.642618	5.081088	ENSGALG00000003026	cis
ENSGALT00000006058_COX19	14	10.6477814297862	1.642618	3.581655	ENSGALG00000027698	cis
ENSGALT00000006722_MAD1L1	14	5.9583055025081	1.642618	3.581655	ENSGALG00000004224	cis
ENSGALT00000006902_IQCE	14	7.19572529034241	2.682886	3.581655	ENSGALG00000004329	cis
ENSGALT00000007119_KIAA0415	14	4.73982504447326	2.682886	3.581655	ENSGALG00000004471	cis
ENSGALT00000006800_CHST12	14	8.99624196618572	3.581655	8.493227	ENSGALG00000004276	cis
ENSGALT00000006863_TTYH3	14	4.61767358474401	3.581655	8.493227	ENSGALG00000004310	cis
ENSGALT00000008510_Q5ZHX0_CHICK	14	7.50309274227726	3.581655	8.493227	ENSGALG00000005308	cis
ENSGALT00000009446_MLST8	14	4.60922312841063	3.581655	8.493227	ENSGALG00000005878	cis
ENSGALT00000010010_SCNN1B	14	4.75686916353135	3.581655	9.940166	ENSGALG00000006202	cis
ENSGALT00000010161_HS3ST4	14	6.0530066882161	3.581655	9.940166	ENSGALG00000006290	cis
ENSGALT00000011749_TEKT5	14	5.14534867329587	3.581655	9.940166	ENSGALG00000007257	cis
ENSGALT00000028326_MRP1_CHICK	14	4.49422588576442	3.581655	8.493227	ENSGALG00000006646	cis
ENSGALT00000040242_ENSGALG00000023917	14	5.36439058463384	3.581655	8.493227	ENSGALG00000006313	cis
NM_001031466_TMEM11	14	4.28233396612234	3.581655	9.940166	ENSGALG00000004749	cis
ENSGALT00000009586_ARHGAP17	14	5.17016244895012	5.081088	9.940166	ENSGALG00000005962	cis
ENSGALT00000040598_ENSGALG00000024058	14	4.18570526339983	5.081088	8.493227	ENSGALG00000005315	cis
ENSGALT00000011608_CLEC16A	14	5.17375112287021	5.686268	9.940166	ENSGALG00000007167	cis
ENSGALT00000011682_FAM18A	14	15.9682349728682	5.686268	9.940166	ENSGALG00000007216	cis
NM_001006172_METTL9	14	6.2669331441536	5.686268	9.940166	ENSGALG00000007044	cis
ENSGALT00000003218_ALG1	14	5.01341644612802	8.493227	14.654332	ENSGALG00000002067	cis
ENSGALT00000011867_ABAT	14	4.58970647232218	8.493227	14.654332	ENSGALG00000007334	cis
ENSGALT00000012032_LOC425334	14	5.24973014683979	8.493227	14.654332	ENSGALG00000007434	cis
ENSGALT00000012543_DCI	14	5.00617488613432	8.493227	14.654332	ENSGALG00000007737	cis
ENSGALT00000012664_VASN	14	5.00961679709701	8.493227	14.654332	ENSGALG00000007807	cis
NM_001006176_CORO7	14	4.42030073810173	8.493227	14.654332	ENSGALG00000007801	cis
ENSGALT00000039112_Q5ZMH0_CHICK	14	4.15082906353842	11.653316	14.654332	ENSGALG00000002239	cis
ENSGALT00000039362_LOC416394	14	7.44769160690777	11.653316	14.654332	ENSGALG00000002075	cis
ENSGALT00000003915_CRYM	14	5.96964097105024	13.224771	14.654332	ENSGALG00000002484	cis
ENSGALT00000002274_ENSGALG00000001496	15	6.47469546626087	0.098847	5.956569	ENSGALG00000001496	cis
ENSGALT00000002410_MRPL40	15	4.7370760932547	0.098847	1.569383	ENSGALG00000001587	cis
ENSGALT00000003266_TRMT2A	15	5.43009214754773	0.098847	4.004985	ENSGALG00000002094	cis
ENSGALT00000003918_SFRS8	15	4.47719803641041	0.098847	1.569383	ENSGALG00000002487	cis
ENSGALT00000010871_GNAZ	15	4.15588064935457	0.098847	5.956569	ENSGALG00000006719	cis
ENSGALT00000039665_ENSGALG00000023721	15	7.55745925509723	0.098847	1.569383	ENSGALG00000002742	cis
NM_001006181_TOP3B	15	5.40242689084704	0.098847	1.569383	ENSGALG00000001485	cis
ENSGALT00000007145_ZCCHC8	15	4.58840184922587	1.393238	5.956569	ENSGALG00000004486	cis
ENSGALT00000039426_AR6P4_CHICK	15	6.49853772901361	1.393238	4.004985	ENSGALG00000003682	cis
NM_204465_ARVCF	15	5.22031847934664	1.393238	5.956569	ENSGALG00000002040	cis
ENSGALT00000006388_Q90960_CHICK	15	6.33365245633786	4.004985	9.129598	ENSGALG00000004011	cis
ENSGALT00000006725_FBXL10	15	4.8931120030378	4.004985	10.423227	ENSGALG00000004225	cis
ENSGALT00000009152_HSCB	15	7.82440639869225	4.004985	9.129598	ENSGALG00000005706	cis
ENSGALT00000010265_DOPD_CHICK	15	8.52451033790248	4.004985	9.129598	ENSGALG00000006350	cis
ENSGALT00000034317_Q8AYC6_CHICK	15	5.98884343704236	4.004985	10.423227	ENSGALG00000021285	cis
NM_001030667_DDT	15	7.55720940015919	4.004985	9.129598	ENSGALG00000006350	cis
ENSGALT00000011283_C12orf43	15	4.80853704645273	8.201104	10.423227	ENSGALG00000006965	cis
NM_001006194_COQ5	15	10.1795275693127	8.201104	10.423227	ENSGALG00000007185	cis
ENSGALT00000013122_NEFH	15	5.30597108291829	9.129598	11.79664	ENSGALG00000008085	cis
ENSGALT00000037998_TBX5_CHICK	15	4.79312478074792	9.129598	11.79664	ENSGALG00000008253	cis
ENSGALT00000013103_ZMAT5	15	4.933674112799	10.423227	11.79664	ENSGALG00000008070	cis
ENSGALT00000013355_FBXO21	15	6.61503113317673	10.423227	11.79664	ENSGALG00000008201	cis
ENSGALT00000013364_FBXW8	15	21.7050496084078	10.423227	11.79664	ENSGALG00000008207	cis
ENSGALT00000010560_TBX3_CHICK	15	4.56093942642224	11.420152	11.79664	ENSGALG00000008250	cis
ENSGALT00000008925_HB2L_CHICK	16	8.59634583158248	0.122719	0.188882	ENSGALG00000000141	cis
ENSGALT00000031517_KIFC1	16	11.3433864349462	0.122719	0.188882	ENSGALG00000019837	cis
NM_001099353_BMA1	16	4.94248166096179	0.122719	0.188882	ENSGALG00000000158	cis
ENSGALT00000014372_SLC31A1	17	6.03017422815964	0.60573	5.093576	ENSGALG00000008844	cis
ENSGALT00000034164_ANKMY1	17	5.14072786940108	0.60573	2.103455	ENSGALG00000021212	cis
ENSGALT00000007470_PKN3	17	4.50057334596045	0.636771	3.571698	ENSGALG00000004689	cis
ENSGALT00000014338_LOC417266	17	5.08989556563409	0.636771	2.103455	ENSGALG00000008822	cis
ENSGALT00000014393_BSPRY	17	4.75578068181665	1.111288	5.093576	ENSGALG00000008861	cis
ENSGALT00000015026_ENSGALG00000009232	17	5.94315065287776	1.111288	3.571698	ENSGALG00000024040	cis
NM_204541_OGCHI_chr17_5427812	17	4.25977765589096	1.111288	5.093576	ENSGALG00000005099	cis
NM_204449_DBC1	17	16.2719924344153	2.103455	5.093576	ENSGALG00000006997	cis
ENSGALT00000007424_ZER1	17	6.26797325824572	3.571698	5.520289	ENSGALG00000004659	cis
ENSGALT00000007637_C9orf16	17	5.51801081575911	3.571698	6.109533	ENSGALG00000004783	cis
NM_001197034_C9orf16	17	6.76665428948428	3.571698	5.520289	ENSGALG00000004783	cis
ENSGALT00000005607_C9orf171	17	4.31915229282924	5.093576	7.171987	ENSGALG00000003545	cis
ENSGALT00000003809_EGFL7	17	4.18126418218611	5.520289	9.497302	ENSGALG00000002420	cis
ENSGALT00000021881_RL7A_CHICK	17	4.72954985774413	5.520289	9.497302	ENSGALG00000003197	cis
NM_001004379_RPL7A	17	5.1801350783611	5.520289	9.497302	ENSGALG00000003197	cis
ENSGALT00000001570_OLFML2A	17	5.2259285247988	6.429748	8.097081	ENSGALG00000001048	cis
ENSGALT00000005085_Q5ZHN7_CHICK	17	11.2434559024762	6.429748	7.171987	ENSGALG00000003210	cis
ENSGALT00000021862_C9orf98	17	9.3776621838698	6.429748	8.097081	ENSGALG00000013404	cis
NM_001045830_MED22	17	8.52559968999401	6.429748	7.171987	ENSGALG00000003204	cis
ENSGALT00000039021_AGPAT2	17	5.99274317026629	6.657567	9.497302	ENSGALG00000023517	cis
ENSGALT00000005965_Q5ZK29_CHICK	17	4.30173236722464	7.171987	9.497302	ENSGALG00000003757	cis
ENSGALT00000006277_Q5ZM76_CHICK	17	4.25290125207277	8.097081	9.497302	ENSGALG00000003941	cis
ENSGALT00000034898_NDUFA8	17	30.8662072394503	8.097081	9.497302	ENSGALG00000001355	cis
NM_001030684_GTF3C5	17	4.75663158308646	8.097081	9.497302	ENSGALG00000003441	cis
ENSGALT00000001534_ELAC2	18	4.53240330451791	0.527743	4.213879	ENSGALG00000001036	cis
ENSGALT00000038923_FAS_CHICK	18	4.2388245601997	3.048664	9.720089	ENSGALG00000002747	cis
ENSGALT00000041341_C17orf67	18	4.3917668692938	3.048664	9.720089	ENSGALG00000024428	cis
ENSGALT00000006911_ENSGALG00000021393	18	4.39885335649802	4.213879	7.686959	ENSGALG00000021395	cis
ENSGALT00000004971_TRIM25	18	4.1667002315142	4.90547	7.686959	ENSGALG00000003144	cis
ENSGALT00000004950_DGKE	18	5.76503138052135	6.169854	9.720089	ENSGALG00000003131	cis
ENSGALT00000034466_GPRC5C	18	4.74250869507614	6.169854	9.720089	ENSGALG00000021362	cis
NM_204281_SOX9	18	5.02800971164226	6.169854	9.720089	ENSGALG00000004386	cis
NM_205016_RAC3	18	4.51706176458947	6.169854	9.720089	ENSGALG00000002859	cis
ENSGALT00000011703_PDIA1_CHICK	18	5.80614335894705	7.686959	9.720089	ENSGALG00000007233	cis
ENSGALT00000001270_TRIM50	19	5.08523072766269	0.194319	1.864244	ENSGALG00000021696	cis
ENSGALT00000001571_O42284_CHICK	19	5.1011368202212	0.194319	1.864244	ENSGALG00000001049	cis
ENSGALT00000002080_MYBBP1A	19	4.69171886755788	0.194319	1.864244	ENSGALG00000001363	cis
ENSGALT00000002492_Q5ZHS8_CHICK	19	4.15821836093528	0.194319	1.864244	ENSGALG00000001630	cis
ENSGALT00000004484_RILP	19	5.18937882614017	0.194319	3.67982	ENSGALG00000002843	cis
ENSGALT00000004650_PRPF8	19	7.37583084779254	0.194319	1.864244	ENSGALG00000002943	cis
ENSGALT00000007174_PRR6	19	4.2085251710929	0.194319	1.864244	ENSGALG00000004503	cis
ENSGALT00000008741_C17orf78	19	5.15599661352894	0.194319	3.67982	ENSGALG00000005445	cis
NM_001006216_CCT6A	19	4.49170845292178	0.194319	3.67982	ENSGALG00000002448	cis
NM_001006219_YWHAE	19	6.90986961296795	1.5568	3.67982	ENSGALG00000002661	cis
ENSGALT00000028042_1433G_CHICK	19	4.21131123440432	1.864244	4.183843	ENSGALG00000017358	cis
NM_001030719_FLOT2	19	4.96831053146246	4.005835	4.183843	ENSGALG00000004000	cis
NM_001006286_CHMP4B	20	4.81297249674458	1.405312	3.509253	ENSGALG00000002095	cis
NM_001115079_ASIP	20	14.5769789952001	1.405312	3.509253	ENSGALG00000021455	cis
ENSGALT00000006247_DBNDD2	20	5.48473315486405	1.873939	6.561102	ENSGALG00000003921	cis
NM_001079737_C20orf24	20	5.22616214217908	1.873939	6.561102	ENSGALG00000001054	cis
ENSGALT00000004894_FAM83D	20	10.7120242030727	3.509253	4.523305	ENSGALG00000003097	cis
ENSGALT00000006265_SDC4_CHICK	20	4.68603860112461	3.509253	6.561102	ENSGALG00000003932	cis
ENSGALT00000034185_PPP1R3D	20	10.3346821794376	4.523305	8.215142	ENSGALG00000021220	cis
ENSGALT00000009881_RTEL1	20	4.90421127794849	7.279651	12.622924	ENSGALG00000006123	cis
NM_001030859_NSFL1C	20	6.18517768021474	7.279651	10.005361	ENSGALG00000006182	cis
ENSGALT00000009893_STMN3_CHICK	20	15.9626198456912	8.215142	11.07435	ENSGALG00000006130	cis
ENSGALT00000039031_Q5ZIQ8_CHICK	20	4.35717698495387	8.215142	13.495303	ENSGALG00000007477	cis
NM_001004393_STMN3	20	16.3210641031064	8.215142	11.07435	ENSGALG00000006130	cis
NM_001030861_LOC419289	20	4.41923042689865	8.215142	13.495303	ENSGALG00000006662	cis
ENSGALT00000012339_ANKRD60	20	8.2946827544892	10.005361	12.622924	ENSGALG00000007624	cis
ENSGALT00000010897_CDK5RAP1	20	4.26057436597921	11.07435	13.495303	ENSGALG00000006738	cis
ENSGALT00000012554_CASS4	20	5.9664493483441	11.07435	13.495303	ENSGALG00000007744	cis
ENSGALT00000012644_BCAS1	20	8.06107863527751	11.07435	13.495303	ENSGALG00000007796	cis
ENSGALT00000012712_Q5ZJU6_CHICK	20	4.71761483163107	11.07435	13.495303	ENSGALG00000020878	cis
NM_001030860_MAPRE1	20	5.16118727526396	11.07435	13.495303	ENSGALG00000006657	cis
NM_001030869_ZFP64	20	7.1671288480469	11.07435	13.495303	ENSGALG00000020878	cis
ENSGALT00000002248_LOC419409	21	4.63334501762711	0.670733	5.375133	ENSGALG00000001483	cis
ENSGALT00000003926_H6PD	21	5.80528535387998	0.670733	4.613714	ENSGALG00000002492	cis
ENSGALT00000004476_PEX14	21	6.41318586972562	0.670733	4.613714	ENSGALG00000002836	cis
ENSGALT00000005950_ENSGALG00000003749	21	5.29328380446128	0.670733	4.613714	ENSGALG00000027085	cis
ENSGALT00000040513_ENSGALG00000024018	21	7.9058651936088	0.670733	2.698863	ENSGALG00000024018	cis
NM_205527_AGRN	21	4.84917856959498	0.670733	4.613714	ENSGALG00000002041	cis
ENSGALT00000035030_ENSGALG00000021615	21	5.38414383489987	2.191628	4.613714	ENSGALG00000021615	cis
ENSGALT00000001450_CCDC27	21	4.34668813187426	2.698863	6.482843	ENSGALG00000000982	cis
ENSGALT00000001982_ENSGALG00000001300	21	4.70700776003042	2.698863	5.375133	ENSGALG00000001300	cis
ENSGALT00000006360_MRTO4	21	5.41947362868353	2.698863	5.375133	ENSGALG00000003991	cis
ENSGALT00000011937_CDA	21	7.86195657392142	2.698863	6.482843	ENSGALG00000007382	cis
NM_001039330_DNAJC16	21	4.65945767127414	2.698863	6.482843	ENSGALG00000013677	cis
ENSGALT00000007401_FBXO6	21	6.32043894484502	4.613714	6.482843	ENSGALG00000004646	cis
ENSGALT00000016373_OST48_CHICK	21	4.58816279475661	4.613714	6.548242	ENSGALG00000010073	cis
ENSGALT00000016646_LOC426749	21	5.63366865170855	4.613714	6.482843	ENSGALG00000010242	cis
ENSGALT00000034913_LOC769138	21	8.04715653717506	4.613714	6.482843	ENSGALG00000004703	cis
ENSGALT00000016394_EIF4G3	21	5.05254769496639	5.375133	6.548242	ENSGALG00000010084	cis
NM_001195595_C2orf42	22	4.16767234038412	3.161644	3.947145	ENSGALG00000013881	cis
ENSGALT00000000714_UBXD5	23	12.4047994888309	0.20498	0.639336	ENSGALG00000000519	cis
ENSGALT00000000989_ENSGALG00000000698	23	4.63771613044997	0.20498	3.493928	ENSGALG00000000720	cis
ENSGALT00000004527_PHACTR4	23	4.89401933580211	0.639336	3.493928	ENSGALG00000002871	cis
ENSGALT00000003067_GNL2	23	5.69670312342117	2.077522	4.091951	ENSGALG00000001973	cis
ENSGALT00000003329_STK40_CHICK	23	4.79209255522107	2.077522	4.091951	ENSGALG00000002130	cis
ENSGALT00000003740_PSMB2	23	5.2005545488251	2.077522	4.679576	ENSGALG00000026421	cis
ENSGALT00000035005_ENSGALG00000021609	23	4.2754916494336	2.077522	4.091951	ENSGALG00000021609	cis
ENSGALT00000035073_MAP7D1	23	5.96976373054719	2.077522	4.679576	ENSGALG00000021634	cis
ENSGALT00000003145_ZC3H12A	23	5.40368532318286	3.493928	4.679576	ENSGALG00000002021	cis
ENSGALT00000005718_ADC	23	4.25839110864837	3.493928	4.679576	ENSGALG00000003614	cis
NM_001006312_ADPRHL2	23	5.26055936374422	3.493928	4.679576	ENSGALG00000002304	cis
NM_204852_RBBP4	23	5.51965236063847	3.493928	4.679576	ENSGALG00000003522	cis
ENSGALT00000001612_Q4U127_CHICK	24	5.73003200186059	1.110387	2.569007	ENSGALG00000001077	cis
ENSGALT00000001897_Q5ZMI6_CHICK	24	5.16650690176874	1.110387	2.569007	ENSGALG00000001250	cis
ENSGALT00000010780_ARHGEF12	24	4.95805523622187	1.110387	1.474309	ENSGALG00000006663	cis
ENSGALT00000035447_ENSGALG00000021902	24	5.11494973459878	1.110387	2.569007	ENSGALG00000021902	cis
ENSGALT00000001485_Q5ZLA7_CHICK	24	7.93010823193271	1.474309	2.569007	ENSGALG00000001005	cis
ENSGALT00000002312_VPS26B	24	14.569217797866	1.779255	2.999615	ENSGALG00000001521	cis
ENSGALT00000010490_SCN3B	24	6.60598974526272	1.779255	3.423858	ENSGALG00000006490	cis
ENSGALT00000010631_LOC419749	24	4.19485261562772	1.779255	4.747928	ENSGALG00000006582	cis
ENSGALT00000010518_ASAM	24	11.4404256021392	2.569007	4.747928	ENSGALG00000006507	cis
ENSGALT00000025989_LOC428249	24	5.56204072235926	3.423858	5.294384	ENSGALG00000007314	cis
ENSGALT00000034494_ENSGALG00000021375	24	4.19608925325343	3.423858	4.747928	ENSGALG00000021375	cis
NM_001006321_SDHD	24	4.38056279270342	4.1921	5.294384	ENSGALG00000007878	cis
ENSGALT00000034291_MPZL3	24	4.24201272260359	4.747928	6.14461	ENSGALG00000021271	cis
ENSGALT00000012724_NCAM1_CHICK	24	5.33098714687435	5.294384	6.14461	ENSGALG00000007839	cis
ENSGALT00000012775_BCDO2	24	21.0436103898089	5.575305	6.14461	ENSGALG00000007868	cis
ENSGALT00000012745_Q8UVX7_CHICK	24	5.35439882770936	5.920079	6.14461	ENSGALG00000007848	cis
NM_001031328_KIAA0907	25	6.75522530801868	1.10552	1.712231	ENSGALG00000014652	cis
ENSGALT00000010070_ENSGALG00000006229	25	5.30090415332455	1.712231	1.508972	ENSGALG00000006229	cis
ENSGALT00000021628_SH2D2A	25	4.28977978139801	1.712231	1.508972	ENSGALG00000019014	cis
ENSGALT00000000450_Q10729_CHICK	26	5.04605954809421	0.213621	1.380996	ENSGALG00000000336	cis
ENSGALT00000000589_TBA8_CHICK	26	5.62558794844983	0.213621	1.092863	ENSGALG00000000427	cis
ENSGALT00000001098_TBC1D22B	26	4.54405766821384	0.213621	1.380996	ENSGALG00000000753	cis
ENSGALT00000001140_CTSE	26	4.88737015405138	0.213621	2.453007	ENSGALG00000000786	cis
ENSGALT00000001786_CD34	26	4.37075476512723	0.213621	1.380996	ENSGALG00000001177	cis
NM_001033642_C4BPA	26	4.31623032526835	0.213621	3.165965	ENSGALG00000023953	cis
ENSGALT00000000908_MDM4	26	15.0866133328905	1.092863	2.453007	ENSGALG00000000636	cis
NM_204506_RIPK5	26	20.3132734570455	1.455194	3.165965	ENSGALG00000000670	cis
NM_001031030_ZC3H11A	26	4.4017721322079	2.453007	3.933678	ENSGALG00000000541	cis
NM_001030917_AP4B1	26	4.40848601541893	3.165965	5.029917	ENSGALG00000021654	cis
NM_204877_PGC	26	4.7175665610967	4.682976	5.029917	ENSGALG00000003435	cis
ENSGALT00000000245_LOC419936	27	4.41295300932535	0.450871	1.952848	ENSGALG00000000187	cis
ENSGALT00000000318_ENSGALG00000000239	27	4.45811703896965	0.450871	1.952848	ENSGALG00000000239	cis
ENSGALT00000000509_ENSGALG00000000376	27	5.77519122140109	0.450871	1.952848	ENSGALG00000024062	cis
ENSGALT00000000643_ENSGALG00000000473	27	4.31520563158517	0.450871	1.952848	ENSGALG00000000478	cis
ENSGALT00000000842_KIAA1267	27	6.85091843820402	0.450871	1.952848	ENSGALG00000000603	cis
ENSGALT00000001283_DCAKD	27	4.29625744697324	0.450871	1.952848	ENSGALG00000000870	cis
ENSGALT00000001523_LOC771115	27	6.44257524041001	0.450871	1.952848	ENSGALG00000001027	cis
ENSGALT00000001663_GTSF1	27	4.70337226875432	0.450871	1.952848	ENSGALG00000001109	cis
ENSGALT00000007522_LOC425531	27	5.63021884954168	0.450871	1.952848	ENSGALG00000004724	cis
ENSGALT00000018619_ENSGALG00000011411	27	6.7328799496384	0.450871	1.952848	ENSGALG00000011411	cis
ENSGALT00000040608_ENSGALG00000024063	27	5.39795873336521	0.450871	1.952848	ENSGALG00000024063	cis
ENSGALT00000040934_ENSGALG00000024250	27	5.20774397340489	0.450871	1.952848	ENSGALG00000024248	cis
ENSGALT00000040936_ENSGALG00000024252	27	4.22219422489712	0.450871	1.952848	ENSGALG00000027010	cis
ENSGALT00000041361_ENSGALG00000024448	27	4.96642190383523	0.450871	1.952848	ENSGALG00000024254	cis
NM_001079504_WDR68	27	4.28927740369079	0.450871	2.415003	ENSGALG00000000510	cis
NM_205503_GJC1	27	6.46013269383923	0.450871	1.952848	ENSGALG00000000997	cis
ENSGALT00000002452_PIP4K2B	27	5.73070139650343	1.239147	4.699608	ENSGALG00000001610	cis
ENSGALT00000000541_METL2_CHICK	27	6.01286097932899	1.952848	3.318801	ENSGALG00000000396	cis
NM_001006329_METTL2A	27	5.88468319944957	1.952848	3.318801	ENSGALG00000000396	cis
NM_204514_SLC35B1_chr27_3027665	27	4.49213966721459	1.952848	3.318801	ENSGALG00000009941	cis
ENSGALT00000002003_UBE2Z	27	4.23634449401658	2.415003	4.699608	ENSGALG00000001315	cis
NM_001001311_KRT14	27	5.26196017699743	2.415003	4.699608	ENSGALG00000023855	cis
ENSGALT00000000384_A2ML1	27	5.50767920936289	3.372969	4.699608	ENSGALG00000000293	cis
NM_001177735_PHB	27	4.69983588131828	3.372969	4.699608	ENSGALG00000001162	cis
ENSGALT00000001942_FAM148C	28	4.41428839715763	1.022296	2.429691	ENSGALG00000001273	cis
ENSGALT00000002422_MLLT1	28	4.69551167088167	1.022296	2.429691	ENSGALG00000001596	cis
ENSGALT00000002801_ATCAY	28	6.57986484954949	1.022296	2.591357	ENSGALG00000001812	cis
ENSGALT00000035429_ENSGALG00000021885	28	4.78836878699013	1.022296	2.429691	ENSGALG00000001812	cis
ENSGALT00000041173_ENSGALG00000024355	28	6.88277391886675	1.022296	2.429691	ENSGALG00000024355	cis
ENSGALT00000041234_ZNF414	28	8.8998700272017	1.022296	2.429691	ENSGALG00000024378	cis
NM_001030935_PTBP1	28	4.35399877587605	1.022296	2.429691	ENSGALG00000001962	cis
NM_001031354_NCLN	28	4.94059831025794	1.022296	2.429691	ENSGALG00000013369	cis
ENSGALT00000003042_Q5F456_CHICK	28	6.04863245070987	1.964903	3.485262	ENSGALG00000001962	cis
ENSGALT00000005001_Q98950_CHICK	28	4.35748643150185	2.591357	4.012269	ENSGALG00000003161	cis
ENSGALT00000006765_LOC420160	28	4.5618612718194	2.591357	4.420288	ENSGALG00000004252	cis
NM_001030939_USE1	28	5.07362492174633	2.591357	4.420288	ENSGALG00000003703	cis
ENSGALT00000005665_Q90822_CHICK	28	5.81155479675073	3.485262	4.420288	ENSGALG00000003579	cis
ENSGALT00000024529_CAMK4	28	4.99430201568356	3.485262	4.420288	ENSGALG00000015203	cis
ENSGALT00000035023_Q5ZMW7_CHICK	28	4.30534497131953	3.485262	4.420288	ENSGALG00000003703	cis
ENSGALT00000040985_PGPEP1	28	7.29441186764961	3.485262	4.420288	ENSGALG00000024273	cis
NM_001006463_RMND5A	1	8.89578406737297	19.37093	22.008168	ENSGALG00000015815	trans
NM_206990_UTS2	1	8.96016107895093	25.258768	28.623031	ENSGALG00000000556	trans
ENSGALT00000011803_SNTAN_CHICK	1	8.57888224954115	28.923354	34.741424	ENSGALG00000007288	trans
ENSGALT00000014491_CERKL	1	8.96350164233394	28.923354	34.741424	ENSGALG00000008910	trans
ENSGALT00000036320_LOC771438	1	9.39670820718834	28.923354	34.741424	ENSGALG00000022690	trans
ENSGALT00000036322_Q98TH7_CHICK	1	9.90333247989804	28.923354	34.741424	ENSGALG00000022679	trans
ENSGALT00000036337_Q5F3T6_CHICK	1	8.47551631541421	28.923354	34.741424	ENSGALG00000022685	trans
ENSGALT00000036342_LOC771406	1	8.83073488728144	28.923354	34.741424	ENSGALG00000022690	trans
ENSGALT00000036374_Q9PW81_CHICK	1	9.73465901595029	28.923354	34.741424	ENSGALG00000017343	trans
NM_205044_MGP	1	8.53975552903898	28.923354	34.741424	ENSGALG00000011740	trans
ENSGALT00000009608_TCEA2	1	11.7842575951955	34.741424	35.251861	ENSGALG00000005976	trans
NM_001031085_LOC421845	1	10.0345518589894	35.390335	40.006853	NA	trans
ENSGALT00000033195_PSN2_CHICK	1	8.57065104006858	37.730529	45.732779	ENSGALG00000009073	trans
NM_204436_NT5C3	1	12.6430067079801	56.897381	60.222742	ENSGALG00000012192	trans
ENSGALT00000018134_ARHGAP24	1	10.4726379270269	59.825328	61.571319	ENSGALG00000011124	trans
ENSGALT00000004886_PARN	1	9.10707693298662	60.222742	62.318316	ENSGALG00000003091	trans
ENSGALT00000022100_Q6V0P5_CHICK	1	8.67645565583592	60.222742	62.318316	ENSGALG00000013579	trans
ENSGALT00000030545_ENSGALG00000019288	1	32.6161845329042	60.222742	62.318316	NA	trans
ENSGALT00000034670_THAP11	1	9.27798552102422	61.571319	63.537583	NA	trans
ENSGALT00000022327_OPTN_CHICK	1	9.36230500281414	69.676529	77.570617	ENSGALG00000013738	trans
ENSGALT00000012467_LOC419328	1	8.60039461855911	110.049982	114.092389	ENSGALG00000007692	trans
ENSGALT00000008577_MSLN	1	10.0179381210882	129.404229	131.390794	ENSGALG00000005349	trans
ENSGALT00000020173_ENSGALG00000012347	1	8.45690189908601	129.404229	133.248434	NA	trans
ENSGALT00000020720_SIRT5	1	8.83361572274566	129.404229	133.248434	ENSGALG00000012692	trans
NM_001039260_WWP2	1	9.41400361840084	130.513893	133.248434	ENSGALG00000000699	trans
ENSGALT00000000147_A5HUK4_CHICK	1	8.80491732733799	131.390794	136.063513	ENSGALG00000000117	trans
ENSGALT00000029296_PSTK	1	8.5502953161415	143.332999	146.512756	ENSGALG00000009610	trans
ENSGALT00000021306_MTRR	1	8.46265614982298	169.439019	175.370331	ENSGALG00000013053	trans
ENSGALT00000004762_SERPINF1	2	9.58337959161287	3.59875	5.753348	ENSGALG00000003015	trans
ENSGALT00000039927_ACTA_CHICK	2	9.54729556004452	3.59875	5.753348	NA	trans
ENSGALT00000040396_ENSGALG00000023973	2	8.42429705158781	3.59875	5.753348	ENSGALG00000023973	trans
NM_001048076_VIM	2	9.86414260664185	3.59875	5.753348	ENSGALG00000008677	trans
NM_204554_WFDC1	2	8.90143094476872	3.59875	5.753348	ENSGALG00000005503	trans
ENSGALT00000024375_PI51B_CHICK	2	8.74612708463684	4.965034	79.022342	ENSGALG00000015107	trans
NM_204460_IL17F	2	9.17259896796031	4.965034	6.928346	ENSGALG00000016678	trans
ENSGALT00000023235_AGXT2L2	2	10.1432263082709	5.753348	11.611159	ENSGALG00000023920	trans
NM_001167732_ACE	2	9.97096313231305	5.753348	11.611159	ENSGALG00000000498	trans
NM_205332_CTCF	2	8.76533176411658	5.753348	11.611159	ENSGALG00000001817	trans
ENSGALT00000031265_LMBR1_CHICK	2	13.1925494017649	6.928346	11.611159	NA	trans
ENSGALT00000003570_Q5F3Z4_CHICK	2	8.41895053273618	12.779271	16.653389	ENSGALG00000002277	trans
NM_001031062_GPR137B	2	10.6976659930837	12.779271	16.653389	ENSGALG00000010843	trans
ENSGALT00000037657_ZNRF2	2	8.69870325053404	40.832389	46.025076	NA	trans
NM_205199_LPAR6	2	8.85502787457466	41.569127	46.025076	NA	trans
ENSGALT00000021935_HXB3_CHICK	2	9.01829264913789	48.799369	54.48529	ENSGALG00000013455	trans
ENSGALT00000000620_TMPRSS9	2	8.86832795418394	60.244361	67.769885	ENSGALG00000000458	trans
ENSGALT00000020913_PSMG4	2	18.128552614919	65.086367	67.769885	NA	trans
ENSGALT00000037061_C9orf4	2	33.5636411593142	77.41785	86.296366	NA	trans
ENSGALT00000036982_MRPL36	2	14.8923365462784	79.022342	88.762451	NA	trans
NM_001039299_MLF1IP	2	8.58058113547708	96.924595	103.512469	ENSGALG00000020210	trans
NM_001006438_SC4MOL	2	9.75594745186635	105.526232	111.35716	ENSGALG00000009560	trans
ENSGALT00000016739_IPP	2	8.69097173265595	116.943816	124.7808	ENSGALG00000010287	trans
ENSGALT00000015383_GALNTL1	2	8.71222237825845	138.188021	148.591042	ENSGALG00000009452	trans
ENSGALT00000036559_LOC771178	2	22.5049725730376	138.188021	145.555755	NA	trans
ENSGALT00000029296_PSTK	3	8.99718494504214	14.064281	14.434484	ENSGALG00000009610	trans
NM_205480_LOC396473_chr3_67518371	3	9.04253776751909	53.528479	56.317549	NA	trans
ENSGALT00000024775_GAK	3	10.9115828831219	75.416862	81.260846	ENSGALG00000015352	trans
ENSGALT00000027257_TMTC4	3	9.45602789926295	75.416862	81.260846	ENSGALG00000016870	trans
NM_001099352_TRIM7	3	12.4413947474209	75.416862	81.260846	ENSGALG00000000107	trans
NM_205497_EGFR	3	8.49635980174219	75.416862	91.407408	ENSGALG00000012363	trans
ENSGALT00000002451_FAM19A3	3	9.79667699490358	78.59993	85.921851	ENSGALG00000026585	trans
ENSGALT00000025725_C6orf57	3	15.3046264471201	78.59993	91.407408	NA	trans
ENSGALT00000002469_LOC769717	3	8.74993554960389	81.260846	91.407408	ENSGALG00000001618	trans
ENSGALT00000014847_ENSGALG00000009120	3	10.326229753737	81.260846	91.407408	ENSGALG00000009120	trans
NM_205027_TMOD1	3	9.67237865679255	85.921851	92.572431	ENSGALG00000002125	trans
ENSGALT00000027008_CYFIP1	4	8.4361152560669	3.646089	5.034924	ENSGALG00000016736	trans
ENSGALT00000041260_LOC426898	4	8.55476013791815	3.646089	5.034924	ENSGALG00000010252	trans
ENSGALT00000027622_RASL11A	4	9.5367588728418	27.859687	30.228282	ENSGALG00000017099	trans
ENSGALT00000021433_RPR1A_CHICK	4	8.6430108685156	31.154165	50.901658	ENSGALG00000013129	trans
ENSGALT00000025854_PIGP	4	8.62399889491809	31.154165	50.901658	NA	trans
ENSGALT00000010518_ASAM	4	9.2971591608179	37.285419	50.901658	ENSGALG00000006507	trans
ENSGALT00000021093_FGD4	4	9.56866262644019	37.285419	50.901658	ENSGALG00000012932	trans
NM_001007852_RAP1B	4	9.27031235564976	37.285419	50.901658	ENSGALG00000009927	trans
NM_001030923_TAF8	4	8.84240583219338	37.285419	50.901658	ENSGALG00000003498	trans
NM_001031031_BCL11A	4	9.88873304255691	37.285419	50.901658	ENSGALG00000007866	trans
ENSGALT00000027924_VWF	4	8.64175788099726	68.348114	73.78662	ENSGALG00000017272	trans
ENSGALT00000039811_HSPB7	4	8.75420201501549	70.521782	75.486534	ENSGALG00000023772	trans
NM_001006291_SERINC3	4	10.2823524643222	73.78662	79.268215	ENSGALG00000004220	trans
ENSGALT00000031518_Q90712_CHICK	5	8.69734001441742	0.193086	3.851771	ENSGALG00000013101	trans
NM_001031280_EIF2B3	5	9.12515043229956	5.526866	14.614328	ENSGALG00000010140	trans
ENSGALT00000011998_Q6PVZ9_CHICK	5	9.18074675038247	14.614328	18.631187	ENSGALG00000007418	trans
ENSGALT00000023791_ENSGALG00000014754	5	8.87106345883666	14.614328	18.631187	NA	trans
ENSGALT00000039478_NAALADL2	5	8.77051834020773	14.614328	18.631187	ENSGALG00000023670	trans
NM_205512_CD3D	5	9.44876979819196	14.614328	18.631187	ENSGALG00000007418	trans
ENSGALT00000019460_LOC425757	5	9.76788724755477	26.616988	31.883644	ENSGALG00000011930	trans
ENSGALT00000024988_HTR1F	5	9.31177845199869	29.673508	36.080429	ENSGALG00000015494	trans
ENSGALT00000038458_ENSGALG00000023349	5	9.10216147326344	29.673508	36.080429	ENSGALG00000007141	trans
ENSGALT00000019602_SLC25A17	5	9.71286524611554	36.080429	44.714647	ENSGALG00000012013	trans
ENSGALT00000023640_FAM81B	5	9.08655671587451	36.080429	56.636398	ENSGALG00000014669	trans
ENSGALT00000003486_DMXL1	5	10.6716191924779	37.919592	44.714647	ENSGALG00000002227	trans
ENSGALT00000010594_MCF2	5	8.71350857657058	37.919592	44.714647	ENSGALG00000006562	trans
ENSGALT00000015310_GATAD1	5	11.4354253583581	37.919592	44.714647	ENSGALG00000009399	trans
ENSGALT00000025841_Q5F3X3_CHICK	5	9.22570367460588	37.919592	44.714647	ENSGALG00000016040	trans
ENSGALT00000029413_HEMH_CHICK	5	9.83462920072003	37.919592	44.714647	ENSGALG00000003066	trans
ENSGALT00000036390_Q5ZK15_CHICK	5	9.46933437825521	37.919592	44.714647	ENSGALG00000000845	trans
NM_001006543_FARSB	5	8.92501480482241	37.919592	44.714647	ENSGALG00000005236	trans
NM_001007894_CMTM7	5	10.5392983748741	37.919592	44.714647	ENSGALG00000011488	trans
NM_001030839_UVRAG	5	9.55475420853679	37.919592	44.714647	ENSGALG00000000845	trans
NM_001030946_TP53INP1	5	8.70640220055179	37.919592	44.714647	ENSGALG00000015987	trans
NM_001031222_SLC16A9	5	8.9791145084057	37.919592	44.714647	ENSGALG00000003172	trans
NM_204789_SOUL	5	11.1015048282901	37.919592	44.714647	ENSGALG00000012464	trans
ENSGALT00000005033_MOT9_CHICK	5	11.503486790921	40.089599	44.714647	ENSGALG00000003172	trans
ENSGALT00000014487_USP13	5	9.90698357375959	40.089599	44.714647	ENSGALG00000008909	trans
NM_001122648_DIO3	5	10.2414311410823	44.714647	50.695932	NA	trans
ENSGALT00000034035_ENSGALG00000021145	5	8.82577627753409	52.136849	56.636398	NA	trans
ENSGALT00000023791_ENSGALG00000014754	6	8.93492960252865	2.962627	17.358658	NA	trans
ENSGALT00000034037_ENSGALG00000021147	6	8.4906220143065	5.334288	9.480184	NA	trans
NM_204527_IL2RG	6	9.74707922539727	13.800969	17.358658	ENSGALG00000005638	trans
NM_205430_EPHA3	6	9.29138063348131	23.858692	26.600641	ENSGALG00000015403	trans
NM_001006276_RFC3	6	8.84784493430834	25.452463	29.944764	ENSGALG00000017064	trans
ENSGALT00000033511_D0UYB8_CHICK	7	9.48535699132077	1.623698	3.61765	ENSGALG00000006574	trans
ENSGALT00000033984_ENSGALG00000021116	7	11.9691259065453	1.623698	3.61765	NA	trans
ENSGALT00000034035_ENSGALG00000021145	7	9.79692210503617	1.623698	3.61765	NA	trans
ENSGALT00000040968_ENSGALG00000024265	7	8.77459534650109	1.623698	3.61765	ENSGALG00000024265	trans
NM_001031031_BCL11A	7	9.47802175723672	1.623698	3.61765	ENSGALG00000007866	trans
ENSGALT00000033853_LOC424014	7	9.16835979477059	3.933211	5.520058	ENSGALG00000027906	trans
ENSGALT00000002709_C9orf82	7	9.14127908348479	5.133219	6.87071	ENSGALG00000001765	trans
ENSGALT00000007790_SYCP2	7	9.75041120394155	5.133219	10.760487	ENSGALG00000004880	trans
ENSGALT00000020892_LYRM4	7	9.1826698995169	5.133219	10.760487	ENSGALG00000027339	trans
ENSGALT00000024319_CABYR	7	11.4419150414659	5.133219	6.87071	ENSGALG00000015076	trans
ENSGALT00000033617_MORF4L1	7	8.66421380054794	5.133219	6.87071	ENSGALG00000008146	trans
ENSGALT00000035030_ENSGALG00000021615	7	10.4109712506875	5.133219	6.87071	ENSGALG00000021615	trans
ENSGALT00000037699_BAZ2B_CHICK	7	9.49486935360977	5.133219	6.87071	ENSGALG00000012579	trans
ENSGALT00000038601_ENSGALG00000010438	7	10.7080368473979	5.133219	10.760487	ENSGALG00000025996	trans
ENSGALT00000000569_SLC16A4	7	10.3352800617305	24.385206	26.529619	ENSGALG00000000417	trans
ENSGALT00000038620_API5_CHICK	7	9.9563030870155	24.385206	26.529619	NA	trans
NM_001039283_MPPE1	7	9.25082346546247	24.385206	26.529619	ENSGALG00000013794	trans
NM_204125_QSOX1	7	9.492190895894	24.385206	26.529619	ENSGALG00000003933	trans
NM_204499_LOC395160	7	9.26283603860821	24.385206	26.529619	NA	trans
ENSGALT00000007466_IVD	7	8.76749599976074	25.800513	27.753002	ENSGALG00000004686	trans
ENSGALT00000011317_ENSGALG00000006986	7	8.87675259396593	25.800513	27.753002	ENSGALG00000006986	trans
ENSGALT00000037969_ENSGALG00000023183	7	9.06611626588125	25.800513	29.027758	NA	trans
ENSGALT00000011158_TMC7_CHICK	7	8.92046715467296	26.529619	30.354504	ENSGALG00000006889	trans
ENSGALT00000039813_ZBT17_CHICK	7	9.29224132275488	27.753002	30.354504	ENSGALG00000003669	trans
ENSGALT00000008702_FRRS1	7	8.76762691819562	29.027758	32.988141	ENSGALG00000005418	trans
ENSGALT00000039204_ENSGALG00000023575	7	8.70206216678798	30.354504	34.23421	ENSGALG00000008812	trans
NM_001030966_INSIG1	7	9.15017535585531	30.354504	34.23421	ENSGALG00000017394	trans
NM_001109762_NTF3	7	8.92666384164465	30.354504	34.23421	ENSGALG00000027299	trans
ENSGALT00000020121_H5_CHICK	8	8.95663735589363	16.510295	18.693185	ENSGALG00000012313	trans
ENSGALT00000012082_Q8UWG8_CHICK	8	8.80784519147414	24.778907	27.960899	ENSGALG00000028045	trans
ENSGALT00000038323_Q7T1C4_CHICK	8	8.48214477167312	24.778907	27.960899	NA	trans
NM_204461_RHOQ	8	11.5251101380202	24.778907	27.960899	ENSGALG00000010010	trans
ENSGALT00000032194_ENSGALG00000020198	9	8.47788337209511	3.023139	5.312074	NA	trans
ENSGALT00000040633_ENSGALG00000024074	9	9.78961011568754	3.617228	11.603151	NA	trans
ENSGALT00000040998_OTOS	9	13.0997227808276	3.617228	11.13907	NA	trans
NM_001012575_TMLHE	9	9.43352594662372	11.13907	18.670056	ENSGALG00000007443	trans
NM_001012294_C3orf39	9	8.74328412165187	14.051065	18.670056	ENSGALG00000011518	trans
ENSGALT00000014105_CST7	9	8.57509619911741	16.005739	21.161763	ENSGALG00000008660	trans
ENSGALT00000022622_ENSGALG00000013955	9	11.9730348766462	16.005739	21.161763	NA	trans
ENSGALT00000023939_RSPO3	9	9.14982861526835	16.005739	21.161763	ENSGALG00000014829	trans
ENSGALT00000033108_ENSGALG00000020685	9	8.89670926903312	16.005739	21.161763	NA	trans
NM_001030884_RASSF2	9	8.71956796653592	16.005739	21.161763	ENSGALG00000000206	trans
NM_001159370_LRRC16A	9	8.85631433410538	16.005739	21.161763	ENSGALG00000013605	trans
ENSGALT00000020823_DRAM1	10	10.1684777854574	2.245383	5.366515	ENSGALG00000012761	trans
ENSGALT00000018853_PACRG	10	8.87682408686635	3.301645	10.414457	ENSGALG00000011560	trans
ENSGALT00000021191_LOC427923	10	9.29371459629266	3.301645	6.51124	ENSGALG00000019291	trans
ENSGALT00000037524_ENSGALG00000018621	10	8.76518766570962	3.301645	10.414457	ENSGALG00000018621	trans
ENSGALT00000015608_IQCJ	10	8.79869287341535	7.833818	12.197922	ENSGALG00000009580	trans
NM_001012833_YTHDF1	11	10.0371093083778	14.97023	18.248895	ENSGALG00000005745	trans
ENSGALT00000025326_THIO_CHICK	12	14.6712906442876	1.604072	2.344623	ENSGALG00000015704	trans
NM_001031225_UNC5B	12	9.38820257216292	1.604072	2.344623	ENSGALG00000004569	trans
NM_001083362_CXCR7	12	12.317906462646	1.604072	2.344623	ENSGALG00000021031	trans
ENSGALT00000019488_POLR3H	12	11.9319171328204	1.743065	2.653891	ENSGALG00000011947	trans
ENSGALT00000009457_Q5ZLW4_CHICK	12	9.7230441935202	2.653891	5.892447	ENSGALG00000005884	trans
ENSGALT00000009947_HNRNPA0	12	8.45880692327171	2.653891	5.892447	ENSGALG00000006160	trans
ENSGALT00000025465_ADAMTS1	12	8.77580274372394	2.653891	5.892447	ENSGALG00000015792	trans
NM_204714_FGF18	12	9.56594336706848	2.653891	5.892447	NA	trans
ENSGALT00000010194_Q5ZMV6_CHICK	12	8.68992644838249	8.158887	13.734421	ENSGALG00000006305	trans
ENSGALT00000013438_Q90777_CHICK	12	9.33452763077889	8.158887	13.734421	ENSGALG00000008257	trans
ENSGALT00000032852_ENSGALG00000020561	12	8.51350949910454	8.158887	13.734421	ENSGALG00000020561	trans
ENSGALT00000002525_Q9W7P7_CHICK	12	9.01447876655163	10.714647	13.734421	ENSGALG00000001654	trans
ENSGALT00000011712_ENSGALG00000007239	12	12.0001272856965	10.714647	13.734421	NA	trans
ENSGALT00000015324_LOC420553	12	9.98132509743709	10.714647	13.734421	ENSGALG00000009407	trans
ENSGALT00000033548_LSM3	12	13.0109962288854	10.714647	13.734421	NA	trans
NM_001006525_EAF2	12	8.42054451481312	10.714647	13.734421	ENSGALG00000011657	trans
NM_204533_MAB21L1	12	9.19587559664359	10.714647	13.734421	ENSGALG00000017059	trans
ENSGALT00000015635_Q5ZLN3_CHICK	12	9.05765967815472	11.75116	16.265436	ENSGALG00000009595	trans
ENSGALT00000016534_C6orf137	12	9.31575733139368	11.75116	16.265436	ENSGALG00000010169	trans
ENSGALT00000025959_NOV_CHICK	13	9.86225597344287	2.044929	5.159111	ENSGALG00000016112	trans
NM_205268_NOV	13	9.66772711104596	2.044929	5.159111	ENSGALG00000016112	trans
ENSGALT00000003869_ABCA7	14	8.93351722406464	0.745337	2.682886	ENSGALG00000002453	trans
ENSGALT00000006382_AKR7A2	14	9.02171111192268	0.745337	2.682886	ENSGALG00000004005	trans
ENSGALT00000022135_LRRC16A	14	8.78554930965782	0.745337	2.682886	ENSGALG00000013605	trans
ENSGALT00000025163_Q5F376_CHICK	14	8.72893282744445	0.745337	2.682886	ENSGALG00000015607	trans
ENSGALT00000009365_PPP1R7	14	10.1118086684396	3.093442	5.081088	ENSGALG00000005832	trans
ENSGALT00000000548_LOXL2	14	9.11874165865447	3.581655	8.493227	ENSGALG00000000402	trans
ENSGALT00000002921_UPK3B	14	9.48198148046748	3.581655	8.493227	ENSGALG00000001885	trans
ENSGALT00000006851_ENSGALG00000004299	14	8.49732354348225	3.581655	8.493227	NA	trans
ENSGALT00000020835_CHPT1_CHICK	14	8.42053560797081	3.581655	8.493227	ENSGALG00000012769	trans
ENSGALT00000024133_COAA1_CHICK	14	8.82440127043412	3.581655	8.493227	ENSGALG00000014965	trans
ENSGALT00000034389_LOC415708	14	8.52715346175268	3.581655	8.493227	ENSGALG00000021325	trans
ENSGALT00000037665_RASA1	14	9.98137593063677	3.581655	8.493227	ENSGALG00000017706	trans
ENSGALT00000039113_OCX32_CHICK	14	8.50001751731031	3.581655	8.493227	ENSGALG00000009594	trans
NM_204534_RARRES1	14	8.72111449650617	3.581655	8.493227	ENSGALG00000009594	trans
NM_204937_COCH	14	8.61914702441726	5.081088	8.493227	ENSGALG00000009920	trans
ENSGALT00000000600_SPAG4	14	12.4286557626207	5.686268	9.940166	ENSGALG00000000443	trans
ENSGALT00000016446_SCLT1	14	9.14260278463189	5.686268	9.940166	ENSGALG00000010115	trans
ENSGALT00000039966_LOC771758	14	8.71740002836214	5.686268	9.940166	NA	trans
ENSGALT00000007141_AHSA2	14	9.81414052135244	11.653316	14.654332	ENSGALG00000004483	trans
ENSGALT00000014001_LOC771361	14	9.03691995860027	11.653316	14.654332	ENSGALG00000008599	trans
ENSGALT00000015026_ENSGALG00000009232	14	10.2861711573705	11.653316	14.654332	ENSGALG00000024040	trans
ENSGALT00000025934_SFXN5	14	9.0221841521917	11.653316	14.654332	ENSGALG00000016094	trans
ENSGALT00000027789_PRGR_CHICK	14	8.40061801364584	13.224771	14.654332	ENSGALG00000017195	trans
ENSGALT00000039083_ENSGALG00000023532	15	9.38674486056027	1.393238	4.004985	ENSGALG00000002442	trans
ENSGALT00000040776_ENSGALG00000024133	15	8.89930690936387	1.393238	4.004985	ENSGALG00000026256	trans
ENSGALT00000006698_Q5F3N4_CHICK	15	9.39729216223435	10.423227	11.79664	ENSGALG00000004212	trans
ENSGALT00000038081_H4_CHICK	15	8.4540087396922	10.423227	11.79664	ENSGALG00000025786	trans
ENSGALT00000011445_CBX8	15	8.4521603578803	11.420152	11.79664	ENSGALG00000026548	trans
ENSGALT00000018294_LOC425670	15	8.6287587103289	11.420152	11.79664	ENSGALG00000011219	trans
ENSGALT00000019436_LOC423523	15	9.97925854849154	11.420152	11.79664	ENSGALG00000011911	trans
ENSGALT00000035047_GJB5	15	8.51952631551831	11.420152	11.79664	NA	trans
ENSGALT00000040021_ENSGALG00000023850	15	9.88598367580977	11.420152	11.79664	NA	trans
ENSGALT00000040825_ENSGALG00000024165	15	9.92085509204674	11.420152	11.79664	ENSGALG00000006758	trans
NM_001111129_PCDHA12_chr13_621962	15	9.26811434825777	11.420152	11.79664	NA	trans
NM_204600_SOCS3	15	8.61954300552276	11.420152	11.79664	ENSGALG00000027786	trans
ENSGALT00000039456_ENSGALG00000023657	17	13.2856037616674	6.429748	8.097081	NA	trans
ENSGALT00000025993_DSCAM	17	9.13790440019352	8.097081	9.497302	ENSGALG00000016138	trans
ENSGALT00000018981_ENSGALG00000011617	18	14.2967523883844	7.686959	9.720089	NA	trans
NM_001031532_NONO	19	11.0012147008371	1.5568	3.67982	ENSGALG00000005507	trans
ENSGALT00000024165_FRK	21	9.24473570801831	0.670733	1.805953	ENSGALG00000014979	trans
ENSGALT00000002259_KCNJ13	21	8.49908351670172	2.698863	5.375133	ENSGALG00000001490	trans
ENSGALT00000006058_COX19	21	8.51701580649643	2.698863	6.482843	ENSGALG00000027698	trans
ENSGALT00000008036_DUPD1_CHICK	21	8.78244838185128	2.698863	5.375133	ENSGALG00000005019	trans
ENSGALT00000036872_EPHA3_CHICK	21	9.42854848205241	2.698863	5.375133	ENSGALG00000015403	trans
NM_204267_LITAF	21	8.74505121453058	2.698863	6.482843	ENSGALG00000003217	trans
ENSGALT00000033824_STK32A	21	8.52829605091711	4.613714	6.482843	NA	trans
NM_001030579_SLC7A5	21	11.8705963990739	4.613714	6.482843	NA	trans
NM_205036_TGFBI	23	8.84299432408943	0.20498	0.639336	ENSGALG00000006319	trans
ENSGALT00000031518_Q90712_CHICK	24	10.7442207206341	1.110387	1.474309	ENSGALG00000013101	trans
NM_001030579_SLC7A5	24	9.05769514376192	1.110387	1.474309	NA	trans
ENSGALT00000011250_PIK3IP1	24	14.990731298915	2.569007	4.1921	ENSGALG00000006942	trans
NM_204304_PDCD4	24	10.9526884058068	2.569007	4.1921	ENSGALG00000008700	trans
NM_204540_SOCS2	24	9.5838108134916	4.1921	5.294384	NA	trans
ENSGALT00000015948_ATPBD4	24	9.48748924490985	4.747928	5.575305	ENSGALG00000020438	trans
ENSGALT00000004357_SGK269	25	8.71238059431585	1.231339	1.508972	ENSGALG00000002759	trans
ENSGALT00000037622_CALN_CHICK	25	8.68185532282143	1.231339	1.508972	ENSGALG00000026445	trans
NM_204308_APP	25	11.290811324631	1.231339	1.508972	ENSGALG00000015770	trans
NM_001006248_DERA	25	8.41470021903535	1.712231	1.508972	ENSGALG00000013095	trans
ENSGALT00000033009_ENSGALG00000011591	26	10.067863183245	0.213621	1.092863	NA	trans
ENSGALT00000037704_Q90656_CHICK	26	8.92112692465741	2.453007	3.933678	ENSGALG00000011182	trans
ENSGALT00000017777_SIAL_CHICK	26	9.99143608477112	4.682976	5.029917	NA	trans
ENSGALT00000006247_DBNDD2	27	9.56205349482838	1.952848	3.318801	ENSGALG00000003921	trans
ENSGALT00000008489_NB5R2_CHICK	27	9.2397257232094	1.952848	3.318801	ENSGALG00000005301	trans
ENSGALT00000031234_VIME_CHICK	27	9.06777948137767	1.952848	3.318801	ENSGALG00000008677	trans
ENSGALT00000028228_LOC772080	27	12.7999391658584	3.372969	4.699608	NA	trans
ENSGALT00000031288_ENSGALG00000005615	27	8.95320897033605	3.372969	4.699608	ENSGALG00000005615	trans
NM_001012916_HSPD1	27	11.0188712538095	3.372969	4.699608	ENSGALG00000008094	trans
ENSGALT00000010025_Q90X15_CHICK	28	9.33512055793648	1.022296	2.429691	ENSGALG00000006210	trans
ENSGALT00000010381_MED15	28	10.1802188400585	1.022296	2.429691	ENSGALG00000006430	trans
NM_001004413_NCSTN	28	9.06814045371488	1.022296	2.429691	ENSGALG00000009147	trans
NM_001030697_PIK3R5	28	8.981584408012	2.429691	3.485262	ENSGALG00000026167	trans
ENSGALT00000001471_ENSGALG00000000995	28	11.4002960992171	3.485262	4.420288	ENSGALG00000025988	trans
ENSGALT00000002454_LOC417343	28	8.57789902504112	3.485262	4.420288	ENSGALG00000001612	trans
ENSGALT00000002936_C19orf21	28	10.0961334396599	3.485262	4.420288	ENSGALG00000001898	trans
ENSGALT00000007258_MYOZ3	28	8.40587572371624	3.485262	4.420288	ENSGALG00000004560	trans
ENSGALT00000021121_ENSGALG00000012950	28	8.50917001769051	3.485262	4.420288	ENSGALG00000012950	trans
ENSGALT00000026816_GPR143	28	9.6712475608125	3.485262	4.420288	ENSGALG00000016615	trans
ENSGALT00000026905_TRAM2	28	8.4219237710916	3.485262	4.420288	ENSGALG00000016673	trans
ENSGALT00000034208_TMEM141	28	9.05499983375472	3.485262	4.420288	ENSGALG00000009054	trans
ENSGALT00000040909_ENSGALG00000024224	28	9.37944095291749	3.485262	4.420288	ENSGALG00000026250	trans
ENSGALT00000041155_LOC430080	28	13.1604499715536	3.485262	4.420288	ENSGALG00000024346	trans
NM_205531_WNT8A	28	8.70743739637254	3.485262	4.420288	ENSGALG00000006084	trans
ENSGALT00000025550_PICALM	29	9.88256720304031	190.228864	191.521681	ENSGALG00000013256	trans
