# Supplementary material for: Genetical genomics of growth in a chicken model
Source: BMC Genomics. 2018 Jan 23;19:72. doi: 10.1186/s12864-018-4441-3 (PMC5782384; doi:10.1186/s12864-018-4441-3)
Supplement: Supplementary file 5 — Most common Gene Ontology Biological process terms among eQTL. (XLSX 8 kb) [file 12864_2018_4441_MOESM5_ESM.xlsx]

## Sheet: cis_go_table.csv
Local cis-eQTL
Term accession	Term name	Number of genes
GO:0006355	regulation of transcription, DNA-templated	52
GO:0007165	signal transduction	50
GO:0006810	transport	45
GO:0006468	protein phosphorylation	42
GO:0045944	positive regulation of transcription from RNA polymerase II promoter	42
GO:0006508	proteolysis	40
GO:0016310	phosphorylation	37
GO:0055114	oxidation-reduction process	36
GO:0000122	negative regulation of transcription from RNA polymerase II promoter	35
GO:0045892	negative regulation of transcription, DNA-templated	28
Distal trans-eQTL
Term accession	Term name	Number of genes
GO:0055114	oxidation-reduction process	10
GO:0007165	signal transduction	9
GO:0006355	regulation of transcription, DNA-templated	8
GO:0006468	protein phosphorylation	8
GO:0000122	negative regulation of transcription from RNA polymerase II promoter	6
GO:0006508	proteolysis	5
GO:0006810	transport	5
GO:0007275	multicellular organism development	5
GO:0045892	negative regulation of transcription, DNA-templated	5
GO:0045944	positive regulation of transcription from RNA polymerase II promoter	5
