# Supplementary material for: Genetical genomics of growth in a chicken model
Source: BMC Genomics. 2018 Jan 23;19:72. doi: 10.1186/s12864-018-4441-3 (PMC5782384; doi:10.1186/s12864-018-4441-3)
Supplement: Supplementary file 10 — Trans-expression quantitative trait locus hotspots. (XLSX 35 kb) [file 12864_2018_4441_MOESM10_ESM.xlsx]

## Sheet: hotspot_table.csv
Chromosome	Start (Mb)	End (Mb)	Width (Mb)	Max coverage	trans-eQTL genes
5	14.6143	18.6312	4.01686	10	ENSGALG00000005257, ENSGALG00000007418, ENSGALG00000023670, ENSGALG00000026167, ENSGALG00000000206, ENSGALG00000010140, ENSGALG00000007418, ENSGALG00000007416
5	37.9196	44.7146	6.79506	12	ENSGALG00000002227, ENSGALG00000003172, ENSGALG00000008909, ENSGALG00000009399, ENSGALG00000012013, ENSGALG00000000845, ENSGALG00000005236, ENSGALG00000011488, ENSGALG00000000845, ENSGALG00000003172, ENSGALG00000012464
7	5.13322	6.87071	1.73749	8	ENSGALG00000004880, ENSGALG00000008104, ENSGALG00000015076, ENSGALG00000027906, ENSGALG00000021615, ENSGALG00000023146, ENSGALG00000025996, ENSGALG00000009853
9	16.0057	21.1618	5.15602	9	ENSGALG00000000562, ENSGALG00000003670, ENSGALG00000008660, ENSGALG00000014829, ENSGALG00000007443, ENSGALG00000000206
12	11.7512	13.7344	1.98326	7	ENSGALG00000001654, ENSGALG00000009407, ENSGALG00000009595, ENSGALG00000010169, ENSGALG00000017059
14	3.58166	8.49323	4.91157	11	ENSGALG00000000402, ENSGALG00000000443, ENSGALG00000001885, ENSGALG00000005832, ENSGALG00000010115, ENSGALG00000014965, ENSGALG00000017706, ENSGALG00000009594, ENSGALG00000008072, ENSGALG00000009594
28	3.48526	4.42029	0.935027	10	ENSGALG00000025988, ENSGALG00000001898, ENSGALG00000012950, ENSGALG00000016615, ENSGALG00000019795, ENSGALG00000009054, ENSGALG00000026250, ENSGALG00000024346, ENSGALG00000026167, ENSGALG00000006084
