# Supplementary material for: Genetical genomics of growth in a chicken model
Source: BMC Genomics. 2018 Jan 23;19:72. doi: 10.1186/s12864-018-4441-3 (PMC5782384; doi:10.1186/s12864-018-4441-3)
Supplement: Supplementary file 12 — Genes with expression levels associated with growth traits. (CSV 2 kb) [file 12864_2018_4441_MOESM12_ESM.csv]

probeset	pheno	ensembl_gene_id	p.value
ENSGALT00000002119_MMP23B	g112.212	ENSGALG00000001392	0.000325354635833389
ENSGALT00000002560_NEK4	g112.212	ENSGALG00000001672	0.000385370551152467
ENSGALT00000003717_NRG3	w212	ENSGALG00000002327	9.00138652654131e-05
ENSGALT00000003960_SYCP1	g42.112	ENSGALG00000002511	5.76098622770572e-05
ENSGALT00000004312_UHMK1	g42.112	ENSGALG00000002734	0.000121236796202348
ENSGALT00000005353_DNAJC21	w42	ENSGALG00000003387	1.47900816326179e-05
ENSGALT00000007203_TSPAN10	g112.212	ENSGALG00000004525	0.000939424104499991
ENSGALT00000009388_CASKIN1	w42	ENSGALG00000005844	2.36973623680636e-05
ENSGALT00000009589_ENSGALG00000005964	g42.112	ENSGALG00000005964	1.79184778629853e-05
ENSGALT00000009589_ENSGALG00000005964	w212	ENSGALG00000005964	0.000160267163886376
ENSGALT00000014003_IQGAP1	w212	ENSGALG00000008600	0.000101151483796006
ENSGALT00000014003_IQGAP1	w112	ENSGALG00000008600	0.000152237661205189
ENSGALT00000014155_WDR63	g42.112	ENSGALG00000008696	0.000112801790657039
ENSGALT00000015530_ARL14	g42.112	ENSGALG00000009542	0.000143842937113159
ENSGALT00000017920_Q5ZLI4_CHICK	g112.212	ENSGALG00000011005	0.000559685940438006
ENSGALT00000019864_BDNF_CHICK	w42	ENSGALG00000012163	2.1316218193928e-05
ENSGALT00000019864_BDNF_CHICK	w112	ENSGALG00000012163	0.000123421722431573
ENSGALT00000023031_LOC776181	w112	ENSGALG00000014240	0.000136169076032044
ENSGALT00000023579_Q9W6F1_CHICK	w212	ENSGALG00000028249	0.000190651947565396
ENSGALT00000024669_RGMB	w112	ENSGALG00000015284	3.77764697859291e-05
ENSGALT00000024669_RGMB	g42.112	ENSGALG00000015284	1.92033449770733e-05
ENSGALT00000026959_Q5ZIW0_CHICK	w212	ENSGALG00000016705	0.000308030941980537
ENSGALT00000027215_CARS2	g112.212	ENSGALG00000016847	0.00151853744811867
ENSGALT00000030190_CLDN10	w112	ENSGALG00000019114	7.13593420354708e-05
ENSGALT00000030914_ENSGALG00000019484	w112	ENSGALG00000019484	0.000110727226888497
ENSGALT00000031003_UPP1	w42	ENSGALG00000013073	6.16750239431327e-05
ENSGALT00000031280_AVR2B_CHICK	g42.112	ENSGALG00000006158	7.60113774893133e-05
ENSGALT00000032836_KDM4C	w212	ENSGALG00000020557	0.000104801766551629
ENSGALT00000040569_ENSGALG00000014171	g112.212	ENSGALG00000014171	0.00059148160838426
ENSGALT00000040733_ENSGALG00000024116	g112.212	ENSGALG00000007114	0.000959178365729871
NM_001004385_SOX5	w42	ENSGALG00000013204	7.17000180889947e-05
NM_001006551_MCCC1	w212	ENSGALG00000008785	0.000132979172655745
NM_001006551_MCCC1	w42	ENSGALG00000008785	9.65383263393602e-05
NM_001006551_MCCC1	w112	ENSGALG00000008785	5.10684411146192e-05
NM_001006557_SELT	w42	ENSGALG00000010399	1.11734765928034e-05
NM_001012576_HSPA4L	g42.112	ENSGALG00000010185	2.26163284612874e-05
NM_001012796_RAB14	w212	ENSGALG00000001474	0.000275455329588035
NM_001044635_CENPP	w112	ENSGALG00000004687	3.35127425919376e-05
NM_001079734_STXBP3	w212	ENSGALG00000002001	0.000149300439143639
NM_001193669_SSB	w42	ENSGALG00000009677	0.000104268761327573
NM_204636_MXRA8	g112.212	ENSGALG00000001561	0.000937785180824641
NM_205009_KRT19	g42.112	ENSGALG00000019719	0.000145744161841293
