# Supplementary material for: Genetical genomics of growth in a chicken model
Source: BMC Genomics. 2018 Jan 23;19:72. doi: 10.1186/s12864-018-4441-3 (PMC5782384; doi:10.1186/s12864-018-4441-3)
Supplement: Supplementary file 13 — Genotype and phenotype data underlying quantitative trait locus mapping analysis in R/qtl format. (CSV 1191 kb) [file 12864_2018_4441_MOESM13_ESM.csv]

id	sex	batch	w8	w42	w112	w212	g8.42	g42.112	g112.212	Gg_rs15203656	rbl449	1_366532	1_406616	Gg_rs14080307	Gg_rs15186966	RBL4976	Gg_rs14788524	Gg_rs13826119	chr1:9295570	Gg_rs14796935	1_11301086	Gg_rs13832402	Gg_rs14793763	Gg_rs15194859	Gg_rs13828303	Gg_rs13799051	Gg_rs14798199	1_24012566	Gg_rs14799859	1_27115232	hrm_chr1:29Mb	Gg_rs14803977	1_30454963	chr1_31000000	1_30756049	X32_1	X33_2	X35.5Mb	X36.15Mb	X36_3	X36_45	1_36652477	X36_9	1_37164711	Gg_rs14810568	Gg_rs13751607	Gg_rs15237483	Gg_rs14812388	Gg_rs15239304
										1	1	1	1	1	1	1	1	1	1	1	1	1	1	1	1	1	1	1	1	1	1	1	1	1	1	1	1	1	1	1	1	1	1	1	1	1	1	1	1
										0	50.3844	50.3844	217.0379	234.1628	239.4785	241.6618	243.0045	250.1911	255.3029	255.3029	255.3029	270.0366	282.4045	297.3047	330.6997	340.2546	353.6993	373.12	391.8491	417.5406	443.092	443.6053	448.5522	471	471.4348	475	480	500	506	512	520	522.9407	528	554.8153	555.159	567.0711	567.0711	570.1043	570.2854
34001	2	1	52.6	248	771	992	195.4	523	221	AA	AB	-	-	AB	AB	AB	AB	AB	BB	BB	BB	BB	BB	BB	AB	AB	AA	-	AA	not AA	AB	not AA	-	AB	-	AB	AB	BB	AB	AB	AB	AB	AB	BB	BB	BB	BB	BB	BB
34002	2	1	48.6	236	808	1073	187.4	572	265	-	BB	-	-	AB	AB	AB	AB	AB	not AA	AB	not AA	BB	BB	BB	AB	AB	AB	-	AB	-	AB	not AA	not AA	AB	-	AA	AA	AB	AB	AB	AB	AB	AB	AB	AB	AB	AB	AB	AB
34003	1	1	54.1	257	966	1369	202.9	709	403	AA	AB	-	BB	BB	BB	BB	BB	BB	BB	BB	BB	BB	BB	BB	-	AB	AA	-	AB	BB	BB	BB	-	BB	-	BB	BB	AB	-	AB	AB	-	AB	BB	BB	BB	BB	BB	BB
34004	1	1	56.3	283	989	1281	226.7	706	292	AA	AB	-	not AA	BB	-	-	BB	BB	BB	BB	BB	BB	BB	BB	AB	AB	AA	-	AA	not AA	AB	-	-	AB	-	-	BB	BB	AB	AB	AB	AB	BB	BB	AB	AB	AB	AB	AB
34005	2	1	50.8	265	826	1036	214.2	561	210	AB	AB	-	not AA	AB	AB	AB	AB	AB	not AA	AB	not AA	AB	AB	AB	AB	AA	AA	-	AB	-	AB	not AA	not AA	-	-	AA	-	AA	AB	AB	AB	-	AB	AB	AB	AB	AB	AB	AB
34006	1	1	48.8	232	944	1306	183.2	712	362	AB	AA	-	not AA	AB	AB	AB	AB	AB	not AA	AB	not AA	AB	BB	BB	-	AB	AA	-	AA	not AA	BB	not AA	not AA	BB	-	AB	BB	-	AA	AA	AA	AA	AA	AA	AA	AB	AB	AB	AB
34007	2	1	52.9	213	804	1000	160.1	591	196	AB	AA	-	not AA	AB	AB	AB	AB	AB	not AA	AB	not AA	AB	BB	AB	AB	AB	AA	-	AA	not AA	AB	not AA	-	AB	-	AA	AB	AB	AA	AA	AA	AA	AA	AB	AB	AB	AB	AB	AB
34008	2	1	52.1	207	742	781	154.9	535	39	AB	AA	-	not AA	AB	AB	AB	AB	AB	not AA	AB	not AA	AB	BB	BB	AB	AB	AB	not AA	AB	-	AB	not AA	-	-	-	AA	AA	AA	-	AA	-	AA	AA	AB	AB	AB	AB	AB	AB
34009	2	1	43.6	202	748	918	158.4	546	170	AB	AB	-	-	AA	AA	AA	AA	AA	-	AA	-	AB	AB	AA	-	AA	AA	-	AB	-	AA	-	-	-	-	AA	AA	AA	AB	AB	AB	-	AB	AA	AA	AB	AB	AB	AB
34010	2	1	45.8	179	690	920	133.2	511	230	AB	AB	-	not AA	AB	AB	AB	AB	AB	-	AB	-	BB	BB	AB	AB	AB	AB	-	AB	-	AB	not AA	not AA	AB	-	BB	BB	AA	AA	AA	AA	AA	AA	AA	AA	AA	AA	AA	AA
34011	1	1	44	206	885	1277	162	679	392	AB	BB	-	-	AA	AA	AA	AA	AA	-	AA	-	AB	AB	AA	AA	AA	AA	-	AB	-	AB	not AA	not AA	-	-	AA	AB	AA	AA	AA	AA	AA	AB	AA	AA	AB	AB	AB	AB
34012	1	1	47.2	202	916	1306	154.8	714	390	BB	AB	-	not AA	AB	AB	AB	-	AB	-	AB	-	BB	BB	AB	AB	AB	AB	-	AB	-	AB	not AA	not AA	AB	-	AB	AB	AA	AA	AA	AA	AA	AA	AA	AA	AB	AB	AB	AB
34013	2	1	57.9	247	702	903	189.1	455	201	AA	AB	-	-	AA	AA	AA	AA	AA	-	AA	-	AA	AB	BB	AB	AB	AB	not AA	BB	not AA	AB	not AA	-	-	-	AB	AA	AA	AA	AA	AA	AA	AA	AA	AA	AA	AA	AB	AB
34014	1	1	61.5	269	927	1402	207.5	658	475	AA	AA	-	not AA	AB	AB	AB	AB	AB	not AA	AB	not AA	AB	BB	BB	AB	AB	AB	not AA	BB	not AA	AB	not AA	-	-	-	AA	AA	AA	AA	AA	AA	AA	AA	AA	AA	AA	AA	AB	AB
34015	2	1	60.6	235	789	985	174.4	554	196	AB	AB	-	-	AA	AA	AA	AA	AA	-	AA	-	AA	AB	AB	AA	AA	AA	-	AA	not AA	AA	-	-	-	-	AB	AB	AA	AB	AB	AB	AB	AB	AA	AA	AA	AA	AB	AB
34016	1	1	65.3	272	1030	1655	206.7	758	625	AA	AB	-	BB	BB	AB	AB	AB	AB	-	AA	-	AA	AB	AB	AA	AA	AA	-	AB	BB	AA	-	-	-	-	AB	BB	AA	BB	BB	BB	BB	BB	BB	BB	BB	BB	BB	BB
34017	2	1	59.3	262	798	1058	202.7	536	260	AA	AB	-	BB	BB	BB	BB	BB	BB	not AA	AB	not AA	AB	AB	AB	AB	AB	AB	not AA	BB	not AA	AB	not AA	-	AB	-	AB	AB	AA	AB	AB	AB	AB	AB	AB	AB	AB	AB	BB	BB
34018	1	1	58.8	319	1278	1723	260.2	959	445	AA	AB	-	-	AA	AB	AB	AB	AB	-	AA	-	AA	AA	AA	AA	AA	AA	-	AA	not AA	AA	-	-	AA	-	AA	AB	AA	BB	BB	BB	BB	BB	BB	BB	BB	BB	BB	BB
34019	2	1	53.2	222	929	1206	168.8	707	277	AA	AA	-	not AA	AB	AB	AB	AB	AB	-	AA	-	AA	AA	AA	AA	AA	AA	-	AB	BB	AA	-	-	AA	-	AB	BB	AA	BB	BB	BB	BB	BB	BB	BB	BB	BB	BB	BB
34020	1	1	50	239	868	1143	189	629	275	AB	AB	-	-	BB	BB	BB	BB	BB	not AA	BB	not AA	BB	BB	BB	-	BB	BB	not AA	AB	-	AB	not AA	not AA	AB	-	AA	AA	AA	AA	AA	AA	AA	AA	AA	AA	AA	AA	AA	AA
34021	2	1	43.4	176	591	710	132.6	415	119	AB	AB	-	-	BB	BB	AB	AB	AB	not AA	AB	not AA	AB	AB	AA	AA	AA	AA	-	AB	-	AA	-	-	-	-	AB	AA	AA	AA	AA	AB	AA	AA	AA	AA	AA	AA	AA	AA
34022	1	1	44.2	215	819	1083	170.8	604	264	AB	AB	-	-	BB	BB	BB	BB	BB	not AA	BB	not AA	BB	BB	AB	AB	AB	AB	not AA	AB	-	AA	-	-	AA	-	AB	-	AA	AB	AA	AA	AA	AA	AA	AA	AA	AA	AA	AA
34023	2	1	42	192	741	929	150	549	188	AB	AA	not BB	-	AA	AA	AA	AA	AA	-	AA	-	AB	AB	AB	AB	AB	AB	-	AB	-	AB	not AA	not AA	AB	-	AB	AA	AA	AA	AA	AA	AA	AA	AA	AA	AA	AA	AA	AA
34024	1	1	46.5	229	865	1223	182.5	636	358	AA	AB	-	-	AA	AA	AA	AA	AA	-	AA	-	AB	BB	AB	AB	BB	BB	not AA	BB	-	BB	BB	not AA	BB	-	AA	AA	AA	AA	AA	AA	AA	AA	AA	AA	AA	AA	AA	AA
34025	2	1	47.2	195	615	805	147.8	420	190	AB	AB	not BB	-	AA	AA	AA	AA	AA	-	AA	-	AB	BB	AB	AB	BB	BB	not AA	BB	-	BB	BB	not AA	BB	-	AB	AA	AA	AA	AA	AA	AA	AA	AA	AA	AA	AA	AA	AA
34026	2	1	46.7	210	807	1008	163.3	597	201	AB	BB	-	not AA	BB	BB	BB	BB	BB	not AA	BB	not AA	AB	AB	AB	AB	AB	AB	BB	BB	not AA	BB	BB	not AA	-	-	AA	BB	AB	AB	AB	AB	AB	AB	BB	BB	BB	BB	BB	BB
34028	2	1	51.4	219	623	-	167.6	404	-	AA	BB	-	BB	BB	BB	BB	BB	BB	not AA	BB	not AA	AB	AB	AB	AB	AB	BB	BB	BB	not AA	BB	BB	-	BB	-	BB	AB	AB	BB	BB	BB	AB	AB	BB	BB	BB	BB	BB	BB
34029	1	1	59.2	251	1175	1667	191.8	924	492	AB	BB	-	not AA	BB	BB	BB	BB	BB	-	BB	-	AA	AA	AA	AA	AA	AA	not AA	AB	-	AB	not AA	not AA	AB	-	BB	AB	AA	BB	BB	BB	AB	AB	BB	BB	BB	BB	BB	BB
34030	1	1	53.9	222	1021	-	168.1	799	-	AA	BB	-	BB	BB	BB	BB	BB	BB	BB	BB	BB	BB	BB	BB	-	BB	BB	BB	BB	not AA	BB	BB	-	-	-	BB	AB	AB	AB	AB	AB	AB	AB	BB	BB	BB	BB	BB	BB
34031	2	1	51.5	241	-	-	189.5	-	-	AB	AB	-	not AA	AA	AA	AA	AA	AA	-	AA	-	AA	AA	AA	AB	AB	AB	-	AB	-	AB	not AA	not AA	AB	-	AA	AA	AA	AA	AA	AA	AA	AB	AA	AA	AA	AA	AA	AA
34032	1	1	56.2	293	1095	-	236.8	802	-	BB	BB	-	not AA	AA	AA	AA	AA	AA	-	AA	-	AA	AA	AA	AB	AB	AB	-	AB	-	AB	not AA	not AA	-	-	AB	AB	AA	-	AB	AB	AB	AB	AB	AB	AB	AB	AB	AB
34033	2	1	53.9	254	804	1114	200.1	550	310	AB	AB	-	BB	AB	AB	AB	AB	AA	-	AA	-	AA	AB	AB	AB	AB	AB	not AA	AB	-	AB	not AA	not AA	-	-	AB	AB	AA	AB	AB	AB	AB	AB	AB	AB	AB	AB	AB	AB
34035	1	1	54.8	276	1106	1552	221.2	830	446	AB	AB	-	-	AB	AB	AB	AB	AB	not AA	AB	not AA	AA	AA	AA	AB	AB	AB	-	AB	-	AB	not AA	not AA	-	-	AB	AA	AA	AB	AB	AB	AB	AB	AB	AB	AB	AB	AB	AB
34036	2	1	53.4	250	728	-	196.6	478	-	BB	AB	-	BB	AB	AB	AB	-	AA	-	AA	-	AA	AA	AA	AB	AB	AB	-	AB	-	AB	not AA	not AA	-	-	AB	AA	AA	AA	AA	AA	AA	AA	AA	AA	AA	AA	AA	AA
34038	2	1	58.5	285	963	1198	226.5	678	235	BB	AB	-	BB	AB	BB	BB	BB	AB	not AA	AB	not AA	AB	AB	AB	AB	AB	AB	not AA	AB	-	AB	not AA	not AA	AB	-	AA	AB	AA	AB	AB	AB	AB	AB	AB	AB	AB	AB	AB	AB
34039	2	1	54.2	231	-	-	176.8	-	-	BB	BB	-	-	AB	AB	AB	AB	AB	not AA	AB	not AA	AB	AB	AA	AB	AB	AB	-	AB	-	AB	not AA	not AA	AB	-	AA	AA	AA	AA	AA	AA	AA	AA	AA	AA	AA	AA	AA	AA
34040	2	1	49.7	244	860	1116	194.3	616	256	AB	AB	-	BB	AB	AB	AB	AB	AA	not AA	AB	not AA	AB	AB	AB	AB	AB	AB	not AA	AB	-	BB	BB	BB	BB	-	BB	AB	AA	AB	AB	AB	AB	AB	AB	AB	AB	AB	AB	AB
34041	2	1	58.7	291	-	-	232.3	-	-	AA	AB	-	-	AA	AA	AA	AA	AA	-	AA	-	AA	AB	AB	AA	AA	AA	-	BB	not AA	AB	not AA	-	-	-	AB	AB	AA	AB	AA	AA	AA	AA	AA	AA	AA	AA	AA	AA
34042	2	1	46.7	205	725	-	158.3	520	-	AA	AA	-	not AA	AB	AB	AB	AB	AB	not AA	AB	not AA	AB	AB	AB	AA	AA	AA	-	AA	not AA	AA	-	-	AA	-	AA	AA	AA	AA	AA	AA	AA	AA	AA	AA	AA	AA	AA	AA
34043	2	1	45.1	193	708	1004	147.9	515	296	AA	AA	-	-	AA	AA	AA	AA	AA	-	AA	-	AA	AA	AA	AA	AA	AA	-	AB	not AA	AB	not AA	-	AB	-	AB	AA	AA	AA	AA	AA	AA	AA	AA	AA	AA	AA	AA	AA
34044	2	1	47.8	216	601	907	168.2	385	306	-	-	-	-	-	-	-	-	-	-	-	-	-	-	-	-	-	-	-	-	-	AB	-	-	AB	-	AB	AA	AA	AA	AA	AA	-	AA	-	-	-	-	-	-
34045	2	1	43.7	200	729	950	156.3	529	221	AA	AB	-	-	AA	AA	AA	AA	AB	not AA	AB	not AA	AB	AB	AB	AA	AA	AA	-	AA	not AA	AA	-	-	-	-	AB	AA	AA	AA	AA	AA	AA	AA	AA	AA	AA	AA	AA	AA
34046	1	1	53.9	267	1134	1606	213.1	867	472	AB	AA	-	not AA	AB	AB	AB	AB	AB	not AA	AB	not AA	AB	BB	BB	AB	AB	AB	not AA	BB	not AA	AB	not AA	not AA	AB	-	AB	AB	AA	AB	AB	AB	AB	AB	AB	AB	AB	AB	BB	BB
34047	2	1	52.8	237	952	-	184.2	715	-	BB	AB	-	not AA	AB	AB	AA	AA	AA	-	AA	-	AA	AA	AA	AA	AA	AA	-	AA	-	AA	-	-	-	-	AB	AB	AB	AB	AB	AB	AB	AB	AB	AB	AB	AB	AB	AB
34048	2	1	52.6	247	877	1268	194.4	630	391	BB	BB	-	BB	BB	BB	BB	BB	BB	not AA	BB	not AA	BB	AB	AB	AB	BB	BB	not AA	BB	-	BB	BB	not AA	-	-	BB	AB	AA	BB	BB	BB	AB	AA	AB	AB	AB	AB	AB	AB
34049	1	1	53.8	272	1169	1674	218.2	897	505	BB	AB	-	not AA	AB	AB	AA	AA	AA	-	AA	-	AA	AA	AA	AA	AA	AA	-	AA	-	AA	-	-	-	-	AA	AA	AA	AB	AB	AB	AA	AA	AB	AB	AB	AB	AB	AB
34050	1	1	50.7	246	1042	1606	195.3	796	564	AB	AB	-	not AA	BB	AB	AB	AB	AB	not AA	AB	not AA	AB	AA	AA	AA	AB	AB	not AA	AB	-	AB	not AA	-	AA	-	AB	AA	AA	-	-	-	AA	AA	AB	AB	AB	AB	AB	AB
34052	1	1	58.4	307	1141	1748	248.6	834	607	AB	BB	-	-	AB	BB	BB	BB	-	not AA	BB	not AA	BB	AB	AB	AB	BB	BB	not AA	BB	-	BB	BB	not AA	BB	-	BB	AB	AA	-	BB	BB	AB	AA	AB	AB	AB	AB	AB	AB
34053	1	1	50.8	275	1394	1979	224.2	1119	585	AB	BB	-	not AA	AB	AB	AA	AA	AA	-	AA	-	AA	AA	AA	AB	AB	AB	-	AB	-	AB	not AA	not AA	-	-	AA	BB	AB	BB	BB	BB	BB	AB	AB	AB	AB	AB	AB	AB
34054	2	1	43.7	220	755	1100	176.3	535	345	AB	AB	-	-	AB	AB	AB	AB	AB	not AA	AB	not AA	AB	BB	AB	AA	AA	AA	-	AB	not AA	AA	-	-	AA	-	AA	AB	AA	AB	AB	AB	AB	AB	AB	AB	BB	BB	BB	BB
34055	2	1	37.9	167	566	749	129.1	399	183	AB	AA	-	not AA	AB	AB	AB	AB	AB	not AA	AB	not AA	AB	AB	AA	AB	AB	AB	-	AA	not AA	AA	-	-	AA	-	AB	AA	AA	AA	AA	AA	AA	AA	AA	AA	AA	AA	AA	AA
34056	1	1	29.2	168	765	1123	138.8	597	358	AA	AB	-	not AA	AB	AB	AB	AB	AB	not AA	AB	not AA	AB	BB	AB	AB	AB	AB	not AA	AA	BB	-	-	-	-	-	AB	AA	AA	AA	AA	AA	AA	AA	AA	AA	AA	AA	AA	AA
34057	2	1	39.2	170	658	-	130.8	488	-	AB	AA	-	not AA	AB	-	AB	AB	AB	not AA	AB	not AA	AB	AB	AB	AB	-	AB	-	AA	not AA	AA	-	-	AA	-	AB	AB	AA	AB	AB	AB	AB	AB	AB	AB	AB	AB	AB	AB
34058	1	1	36.9	192	866	1180	155.1	674	314	BB	AB	not BB	-	BB	BB	BB	BB	BB	not AA	BB	not AA	BB	BB	AB	AB	AB	AB	not AA	AB	-	AA	-	-	AA	-	AA	AA	AA	AA	AA	AA	AA	AA	AA	AA	AA	AA	AA	AA
34059	1	1	36.2	202	838	1177	165.8	636	339	BB	AB	-	-	BB	BB	BB	BB	BB	not AA	BB	not AA	BB	BB	AB	AB	AB	AB	not AA	AB	-	AA	-	-	AA	-	AA	AA	AA	AA	AA	AA	AA	AA	AA	AA	AA	AA	AA	AA
34060	2	1	41.7	185	631	904	143.3	446	273	BB	AB	not BB	-	AA	AA	AA	AA	AA	-	AA	-	AB	AB	AB	AB	AB	AB	-	AB	-	AB	not AA	not AA	-	-	AB	AA	AA	AA	AA	-	AA	AA	AA	AA	AA	AA	AA	AA
34061	2	1	42.2	197	614	-	154.8	417	-	BB	AB	not BB	-	AB	AB	AB	AB	BB	not AA	BB	not AA	BB	BB	AB	AB	AB	AB	not AA	AB	-	AA	-	-	-	-	AA	AA	AA	AA	AA	AA	AA	AA	AA	AA	AA	AA	AA	AA
34062	2	1	41.7	175	594	759	133.3	419	165	AB	AB	not BB	-	AA	AA	AA	AA	AA	-	AA	-	BB	BB	BB	BB	BB	BB	not AA	AB	-	AB	not AA	not AA	AB	-	AA	AA	AA	AA	AA	AA	AA	AA	AA	AA	AA	AA	AA	AA
34063	2	1	39.9	184	660	928	144.1	476	268	AB	AB	not BB	-	AA	AA	AB	AB	AB	not AA	AB	not AA	AB	AB	AA	AA	AA	AA	-	AB	-	AA	-	-	-	-	AB	AA	AA	-	AA	AA	AA	AA	AA	AA	AA	AA	AA	AA
34064	2	1	42.5	192	631	795	149.5	439	164	AB	AB	-	-	BB	BB	BB	BB	BB	not AA	BB	not AA	BB	BB	AB	AB	AB	AB	not AA	AB	-	AB	not AA	not AA	AB	-	AB	AA	-	AA	AA	AA	AA	AA	AA	AA	AA	AA	AA	AA
34065	1	1	41.8	208	783	1064	166.2	575	281	AB	AB	-	-	AB	AB	AB	AA	AA	-	AA	-	AB	AB	AB	AB	AB	AB	-	AB	-	AB	not AA	not AA	AB	-	AA	AA	AA	AA	-	-	AA	AA	AA	AA	AA	AA	AA	AA
34066	1	1	56.9	267	1215	-	210.1	948	-	AA	AB	-	not AA	BB	BB	BB	BB	BB	-	AB	-	AB	AB	AB	AB	AB	AB	not AA	BB	not AA	AB	not AA	not AA	-	not AA	AB	BB	AB	AB	AB	AB	AB	AB	BB	BB	BB	BB	BB	BB
34067	2	1	48.3	204	552	-	155.7	348	-	AA	AB	-	not AA	AB	AB	AB	AB	AB	-	AA	-	AB	AB	AB	AB	AB	AB	not AA	AB	-	AB	not AA	-	-	-	AB	AA	AA	AB	AB	AB	AA	AA	AB	AB	AB	AB	AB	AB
34068	2	1	50.7	212	729	-	161.3	517	-	AA	AB	-	-	AA	AA	AA	AA	AA	-	AA	-	AB	BB	BB	AB	AB	AB	not AA	AB	-	AB	not AA	-	-	-	AB	AA	AA	AB	AB	AB	AA	AA	AB	AB	AB	AB	AB	AB
34069	1	1	51.6	251	1295	1842	199.4	1044	547	AA	AB	-	not AA	BB	BB	BB	BB	BB	-	AB	-	AB	BB	BB	AB	AB	AB	not AA	BB	not AA	AB	not AA	-	-	-	AA	AB	AA	BB	BB	BB	AB	AB	BB	BB	BB	BB	BB	BB
34070	2	1	55	230	872	1221	175	642	349	AA	AB	-	-	AA	AA	AA	AA	AA	-	AA	-	AB	BB	BB	-	AB	AB	not AA	BB	not AA	AB	-	-	AB	-	AA	AB	AA	BB	BB	BB	-	AB	BB	-	BB	BB	BB	BB
34073	1	1	51.4	201	829	1233	149.6	628	404	AA	AB	-	not AA	AB	AB	AB	AB	AB	-	AA	-	AB	AB	AB	AB	AB	AB	not AA	AB	-	AB	not AA	-	AB	-	AA	AA	AB	AA	AA	AA	AA	AA	AB	AB	AB	AB	AB	AB
34074	2	1	47.6	191	783	1024	143.4	592	241	AA	AB	-	not AA	AB	AB	AB	AB	AB	-	AA	-	AB	AB	AB	AB	AB	AB	not AA	AB	not AA	AB	not AA	-	-	-	AB	BB	AB	AB	AB	AB	AB	AB	BB	BB	BB	BB	BB	BB
34075	1	1	41.3	240	1074	1485	198.7	834	411	AA	AB	-	BB	BB	AA	AA	AA	AA	-	AA	-	AA	AA	AB	AB	AB	AA	-	AB	not AA	AA	-	-	-	-	AB	-	AA	AB	AB	AB	AB	AB	AB	AB	AB	AB	AB	AB
34076	2	1	53.2	261	772	-	207.8	511	-	AB	AB	-	BB	BB	AB	AB	AB	AB	-	AB	-	AA	AA	AA	AA	AA	AA	-	AB	not AA	AB	not AA	-	AB	-	BB	AA	-	BB	AB	AB	AB	AB	AB	AB	AB	AB	AB	AB
34077	2	1	54.4	242	847	1150	187.6	605	303	AB	AB	-	BB	BB	AB	AB	AB	AB	-	AB	-	AA	AA	AA	AA	AA	AA	-	AB	not AA	AB	not AA	-	-	-	BB	AB	AB	AB	AB	AB	AB	AB	AB	AB	AB	AB	AB	AB
34079	1	1	51.9	239	994	1462	187.1	755	468	AA	AB	-	BB	BB	AB	AB	AB	AB	-	AB	-	AA	AA	AA	AA	AA	AA	-	AA	-	-	-	-	AA	-	AB	AA	AA	AA	AB	AB	AB	AB	AB	AB	AB	AB	AB	AB
34080	1	1	54	270	1038	1496	216	768	458	AA	AB	-	BB	BB	AA	AA	AA	AA	-	AA	-	AA	AA	AB	AB	AA	AA	-	AA	-	AA	-	-	AA	-	AB	AB	AA	AB	AB	AB	AB	AB	AB	AB	AB	AB	AB	AB
34081	2	1	42.8	228	864	1160	185.2	636	296	AB	AA	-	-	AB	AB	AB	AB	AB	not AA	AB	not AA	AB	BB	BB	AB	AB	AB	not AA	BB	not AA	AB	not AA	not AA	AB	-	AA	BB	AA	BB	BB	BB	BB	BB	BB	BB	BB	BB	BB	BB
34082	2	1	48.2	241	853	1166	192.8	612	313	BB	BB	-	BB	BB	BB	AB	AB	BB	not AA	BB	not AA	BB	AB	AB	AB	BB	AB	-	AB	-	AB	not AA	not AA	-	-	AB	BB	AB	BB	BB	BB	BB	AB	AB	AB	AB	AB	AB	AB
34083	2	1	47.9	237	965	1164	189.1	728	199	BB	AB	-	BB	BB	BB	AB	AB	AB	-	AB	-	AB	AB	AA	AA	AA	AA	-	AA	-	AB	not AA	-	AB	-	AB	AA	AA	AB	AB	AB	AA	AA	AB	AB	AB	AB	AB	AB
34084	1	1	57.9	281	1319	1772	223.1	1038	453	AB	BB	-	-	AB	AB	AB	AB	AB	not AA	AB	not AA	AB	AA	AA	AB	BB	BB	not AA	BB	-	BB	BB	not AA	-	-	BB	AB	AA	BB	BB	BB	AB	AA	AB	AB	AB	AB	AB	AB
34085	1	1	38.6	236	962	1293	197.4	726	331	AB	AB	-	not AA	AB	AB	AB	AB	AB	not AA	AB	not AA	BB	BB	BB	-	BB	BB	BB	BB	-	BB	BB	not AA	BB	-	BB	AB	AA	AB	AB	AB	AB	AB	AB	AB	AB	AB	BB	BB
34087	2	1	45.3	225	815	1118	179.7	590	303	AA	AB	-	not AA	BB	BB	BB	BB	BB	BB	BB	BB	BB	BB	BB	-	AB	AB	not AA	BB	not AA	AB	not AA	not AA	AB	-	AB	BB	AA	AB	AB	AB	AB	AB	AB	AB	AB	AB	BB	BB
34090	2	1	47.6	203	746	1020	155.4	543	274	AB	AB	-	not AA	AB	AB	AB	BB	AB	not AA	AB	not AA	AB	AB	AA	AB	AB	BB	BB	AB	not AA	AB	not AA	not AA	-	-	AB	AB	AA	AB	AB	AB	AB	AB	AA	AA	AB	AB	AB	AB
34091	2	1	46.3	189	582	798	142.7	393	216	AA	AB	-	-	AA	AA	AA	AB	AA	-	AA	-	AA	AA	AA	-	AB	BB	BB	AB	not AA	AA	-	-	AA	-	AA	AA	AA	-	AA	AA	-	AA	AA	AA	BB	BB	BB	BB
34092	1	1	51.5	248	1146	-	196.5	898	-	BB	BB	-	BB	AB	AB	AB	AB	AA	-	AA	-	AA	AA	AA	AB	AB	AB	-	AB	-	AB	not AA	not AA	AB	-	BB	AB	AA	AB	AB	AB	AB	AB	AB	AB	AB	AB	AB	AB
34094	2	1	55.4	260	836	1157	204.6	576	321	BB	AB	-	BB	BB	BB	BB	BB	AB	-	AB	-	AA	AA	AA	AA	AA	AA	-	AA	-	AA	-	-	AA	-	AB	AB	AA	AB	AB	AB	AB	AB	AB	AB	AB	AB	AB	AB
34095	2	1	39.8	176	-	-	136.2	-	-	AB	AA	-	not AA	AB	AB	AB	AB	AB	not AA	AB	not AA	AB	BB	AB	AB	AB	AB	not AA	AA	BB	AA	-	-	AA	-	AA	AA	AA	AA	AA	AA	AA	AA	AA	AA	AA	AA	AA	AA
34096	2	1	40.6	180	719	932	139.4	539	213	AB	AB	-	not AA	AB	AB	AB	AB	AB	not AA	AB	not AA	AB	BB	BB	AB	AB	AB	-	AB	not AA	AA	-	-	AA	-	AA	AB	AA	AB	AB	AB	AB	AB	AB	AB	AB	AB	AA	AA
34097	1	1	40.7	168	-	-	127.3	-	-	AA	AB	-	not AA	AB	AB	AB	AB	AB	not AA	AB	not AA	AB	BB	AB	-	AB	AB	not AA	AB	BB	AA	-	-	AA	-	AA	AB	-	AB	AB	AB	-	AB	AB	AB	AB	AB	AB	AB
34098	1	1	39.3	178	-	-	138.7	-	-	AA	AA	-	not AA	AB	AB	AB	AB	AB	not AA	AB	not AA	AB	AB	AB	AB	AB	AB	-	AA	not AA	AA	-	-	AA	-	AA	AA	AA	AA	AA	AA	AA	AA	AA	AA	AA	AA	AA	AA
34099	2	1	42.3	182	780	-	139.7	598	-	AB	AB	-	not AA	AB	AB	AB	AB	AB	not AA	AB	not AA	AB	BB	AB	AB	AB	AB	not AA	AB	BB	AA	-	-	AA	-	AA	AB	AB	-	AB	AB	AB	AB	AB	AB	AB	AB	AB	AB
34103	1	1	50.7	211	901	1238	160.3	690	337	AB	AB	-	not AA	BB	BB	BB	BB	BB	not AA	BB	not AA	BB	BB	AB	AB	AB	AA	-	AA	not AA	AB	not AA	-	-	-	AB	AB	BB	AA	AA	AA	AA	AB	AB	AB	AB	AB	AB	AB
34105	2	1	45.7	190	616	-	144.3	426	-	AB	AB	-	-	AB	AB	BB	BB	BB	not AA	BB	not AA	BB	BB	AB	AB	AB	AA	-	AA	-	AB	not AA	not AA	AB	-	AA	AA	AB	AA	AA	AA	AA	AA	AA	AA	AA	AA	AB	AB
34106	1	1	49.7	229	951	1263	179.3	722	312	AA	BB	-	BB	BB	BB	BB	BB	BB	BB	BB	BB	BB	BB	BB	-	AB	AA	-	AB	BB	BB	BB	-	BB	-	BB	BB	AB	AB	AB	AB	AB	BB	BB	BB	BB	BB	BB	BB
34107	1	1	46.8	229	892	1225	182.2	663	333	AB	AB	-	-	AB	AB	AB	AB	AB	-	AB	-	BB	BB	AB	AB	AB	AB	-	AB	-	AB	not AA	not AA	AB	-	AA	AA	AB	AA	AA	AA	AA	AA	AA	AA	AA	AA	AA	AA
34108	2	1	45.8	204	716	-	158.2	512	-	AA	AB	-	-	AB	AB	AB	AB	AB	-	AB	-	BB	BB	AB	AB	AB	AB	-	AB	not AA	BB	BB	not AA	BB	-	AB	AB	AA	AB	AB	AB	AB	BB	BB	BB	BB	BB	BB	BB
34109	1	1	46.3	242	835	1161	195.7	593	326	AA	BB	-	not AA	AB	AB	AB	AB	AB	not AA	AB	not AA	BB	BB	BB	AB	AB	AB	-	BB	not AA	AB	not AA	not AA	-	-	AA	AA	AB	AA	AA	AA	AA	AA	AA	AA	AA	AA	AA	AB
34110	1	1	48	241	926	1278	193	685	352	AB	AB	-	not AA	AB	AB	AB	AB	AB	not AA	AB	not AA	BB	BB	BB	-	AB	AB	-	BB	not AA	BB	BB	not AA	BB	-	AA	AB	AA	AB	AB	AB	-	AB	AB	AB	AB	AB	AB	AB
34111	2	1	45.7	209	755	774	163.3	546	19	AB	AB	-	not AA	BB	BB	BB	BB	AB	not AA	AB	not AA	AB	AB	AA	AB	AB	BB	BB	AB	not AA	AB	not AA	not AA	AB	-	AA	AB	AA	AB	AB	AB	AB	BB	AA	AA	AA	AA	AA	AA
34112	1	1	49.7	216	800	1204	166.3	584	404	AA	AB	-	not AA	AB	AB	AB	AB	AA	-	AA	-	AA	AA	AA	AA	AA	AB	not AA	AB	-	AA	-	-	AA	-	AA	AA	AA	AA	AA	AA	AA	-	AA	AA	AB	AB	AB	AB
34114	1	1	54.6	248	940	1399	193.4	692	459	AB	AB	-	not AA	AB	AB	AB	BB	AB	not AA	AB	not AA	AB	AB	AA	AB	AB	BB	BB	AB	not AA	AB	not AA	not AA	-	-	AA	AB	AA	AB	AB	AB	AA	AA	AA	AA	AB	AB	AB	AB
34115	2	1	-	201	770	1004	-	569	234	AB	BB	-	-	AA	AA	AA	AA	AA	-	AA	-	AB	AB	AA	AA	AA	AA	-	AB	-	AA	-	-	AA	-	AB	AA	AA	AB	AB	AB	AB	AB	AB	AB	AB	AB	AB	AB
34116	2	1	51.3	219	790	1056	167.7	571	266	AB	AA	-	-	AA	AA	AA	AA	AA	-	AA	-	AB	AB	AB	AB	AB	AB	not AA	BB	-	AB	-	not AA	AB	-	AA	AB	AA	AB	AB	AB	AB	AB	AB	AB	AB	AB	AB	AB
34117	2	1	48	222	770	-	174	548	-	BB	BB	-	-	AA	AA	AA	AA	AA	-	AA	-	AB	AB	AB	AB	AB	AB	not AA	BB	-	AB	-	not AA	AB	-	AA	AB	AA	AB	AB	AB	AB	AB	AB	AB	AB	AB	AB	AB
34118	1	1	47.3	228	852	-	180.7	624	-	BB	AB	-	-	AA	AA	AA	AA	AA	-	AA	-	AB	AB	AB	AB	AB	AB	not AA	BB	-	AB	-	not AA	AB	-	AA	AB	-	AB	AA	AA	AA	AA	AA	AA	AA	AA	AA	AA
34120	2	1	36.3	165	647	838	128.7	482	191	AB	AB	-	-	AA	AA	AA	AA	AA	-	AA	-	AB	BB	AB	AB	BB	BB	not AA	BB	-	BB	BB	not AA	-	-	AA	AA	AA	-	AA	AA	AA	AA	AA	AA	AA	AA	AA	AA
34121	2	1	43.3	189	706	1106	145.7	517	400	AA	BB	-	-	AA	AA	AA	AA	AA	-	AA	-	AA	AA	AA	-	AA	AA	-	AB	not AA	AB	not AA	-	AB	-	AB	AB	AB	AA	AA	AA	-	AA	AA	AA	AA	AA	AA	AA
34122	1	1	44.6	-	912	1186	-	-	274	AA	AB	not BB	-	AA	AA	AA	AA	AA	-	AA	-	AB	BB	AB	AB	BB	BB	not AA	BB	-	BB	BB	not AA	BB	-	AB	AA	AA	AA	AA	AA	AA	AA	AA	AA	AA	AA	AA	AA
34124	2	1	44.2	199	741	688	154.8	542	-53	AA	BB	-	-	AA	AA	AA	AA	AA	-	AA	-	AB	AB	AB	AB	BB	BB	not AA	BB	-	BB	BB	not AA	-	-	AB	AA	-	-	-	-	AA	-	AA	AA	AA	AA	AA	AA
34125	1	1	46.5	213	890	1245	166.5	677	355	AA	BB	-	-	AA	AA	AA	AA	AA	-	AA	-	AB	AB	AB	AA	AA	AA	-	AB	not AA	AB	not AA	-	AB	-	AB	AB	AB	AA	AA	AA	AA	AA	AB	AB	AB	AB	AB	AB
34126	2	1	36.7	154	563	817	117.3	409	254	AB	BB	-	-	AA	AA	AA	AA	AA	-	AA	-	AA	AB	AA	AA	AB	AB	-	AB	not AA	AB	not AA	-	-	-	AB	AB	-	AA	AA	AA	AA	AA	AB	AB	AB	AB	AB	AB
34127	2	1	50.2	247	880	-	196.8	633	-	AB	BB	-	BB	AB	AB	AB	AB	AB	BB	BB	BB	BB	BB	BB	AB	AB	AA	-	AA	-	AB	not AA	not AA	AB	-	AB	BB	-	BB	BB	AB	AA	AA	AB	AB	AB	AB	AB	AB
34128	1	1	54.2	227	1035	1431	172.8	808	396	AB	BB	-	not AA	BB	BB	BB	BB	BB	BB	BB	BB	BB	AB	AA	AA	AB	AB	BB	BB	-	BB	BB	not AA	AB	-	AA	BB	AB	AB	AB	AB	AB	AB	BB	BB	AB	AB	AB	AB
34130	2	1	49.2	229	773	884	179.8	544	111	BB	AB	-	not AA	AB	AB	AB	AB	AB	BB	BB	BB	BB	BB	BB	-	AB	AA	not AA	BB	-	BB	BB	not AA	BB	-	AA	AB	AB	BB	BB	BB	AA	AB	BB	BB	BB	BB	BB	BB
34131	2	1	54.2	232	851	1145	177.8	619	294	AA	BB	-	not AA	AB	AB	AB	AB	AB	BB	BB	BB	BB	AB	AB	AA	AB	AB	not AA	AB	-	BB	BB	not AA	-	-	BB	AB	AA	BB	BB	AB	AA	AA	AB	AB	AB	AB	AB	AB
34132	2	1	57.6	271	-	-	213.4	-	-	AA	BB	-	BB	BB	BB	BB	BB	BB	BB	BB	BB	BB	BB	AB	AB	AB	AA	not AA	AB	-	AB	not AA	not AA	-	-	AB	BB	AB	BB	BB	AB	AB	AB	AB	AB	AB	AB	AB	AB
34133	2	1	52.3	241	908	1154	188.7	667	246	AB	AB	-	not AA	BB	BB	BB	BB	BB	BB	BB	BB	BB	AB	AA	AA	AB	AB	not AA	AB	-	BB	BB	not AA	-	-	BB	AB	AA	BB	BB	AB	AA	AA	AB	AB	AB	AB	AB	AB
34134	1	1	56.3	260	1028	1455	203.7	768	427	AB	BB	-	not AA	BB	BB	BB	BB	BB	-	BB	-	AA	AA	AA	AA	AA	AA	not AA	AB	-	AB	not AA	not AA	AB	not AA	AA	BB	AB	AB	AB	AB	AB	AB	BB	BB	BB	BB	BB	BB
34136	2	1	50.2	218	657	1089	167.8	439	432	AA	BB	-	not AA	BB	BB	BB	BB	BB	not AA	BB	not AA	AB	AB	AB	-	BB	BB	BB	-	not AA	BB	BB	-	-	-	BB	AB	AB	BB	BB	BB	AB	AB	BB	BB	BB	BB	BB	BB
34137	2	1	57	263	819	-	206	556	-	AB	BB	-	not AA	BB	-	BB	BB	BB	-	BB	-	AA	AA	AA	AA	AA	AA	not AA	AB	-	AB	not AA	-	AB	-	BB	AB	AA	BB	BB	BB	AB	AB	BB	BB	BB	BB	BB	BB
34140	1	1	56.6	269	1122	1613	212.4	853	491	AB	AB	not BB	not AA	BB	BB	BB	BB	BB	BB	BB	BB	BB	BB	BB	-	BB	BB	BB	BB	-	AB	not AA	-	AB	-	AA	AA	AA	AB	AB	AB	AB	AB	AB	AB	AB	AB	AB	AB
34141	2	1	50.6	228	864	1076	177.4	636	212	AB	AB	not BB	not AA	BB	BB	BB	BB	BB	BB	BB	BB	BB	BB	BB	-	BB	BB	BB	BB	-	BB	BB	-	BB	-	BB	AA	AA	-	AB	AB	AB	AB	AB	AB	AB	AB	AB	AB
34143	1	1	51.2	253	1061	1475	201.8	808	414	AB	AB	not BB	BB	BB	BB	BB	BB	BB	BB	BB	BB	BB	AB	AB	BB	AB	AB	-	AB	-	AB	not AA	not AA	-	-	AA	AA	AB	AB	AB	-	AB	AB	AB	AB	BB	BB	BB	BB
34146	1	1	51.5	253	1105	1579	201.5	852	474	AA	BB	-	BB	BB	-	BB	BB	BB	BB	BB	BB	BB	BB	BB	BB	AB	AB	not AA	AB	-	AB	not AA	-	AB	-	AA	AA	AA	AB	AB	AB	AB	AB	AB	AB	AB	AB	AB	-
34147	2	1	50.1	232	771	993	181.9	539	222	AA	AB	not BB	BB	BB	BB	BB	BB	BB	-	BB	BB	BB	BB	BB	BB	AB	AB	-	AB	-	AB	not AA	not AA	AB	-	AB	AA	AA	AB	AB	AB	AB	AB	AB	AB	BB	BB	BB	BB
34148	1	1	51.5	244	-	-	192.5	-	-	AB	AA	-	-	AA	AB	AB	AB	AB	not AA	AB	not AA	AB	BB	BB	BB	BB	BB	BB	BB	-	BB	BB	not AA	BB	-	BB	AB	AA	BB	BB	BB	AA	AA	AA	AA	AB	AB	BB	BB
34150	1	1	51.3	258	920	1242	206.7	662	322	BB	AA	-	-	AB	AB	AB	AB	AB	not AA	AB	not AA	AB	BB	BB	-	AB	AB	not AA	BB	-	BB	BB	-	AB	-	AA	AA	AA	AA	AA	AA	-	AA	AA	AA	AB	AB	BB	BB
34151	1	1	55.1	232	1100	1551	176.9	868	451	AA	AB	-	not AA	AB	AB	AB	AB	AB	not AA	AB	not AA	BB	BB	AB	AB	AB	AB	-	AB	-	AB	not AA	not AA	-	-	AB	AA	AB	AA	AA	AA	AA	AA	AA	AA	AA	AA	AA	AA
34152	1	1	58	274	1049	1776	216	775	727	AA	AB	not BB	-	AB	AB	AB	AB	AB	not AA	AB	not AA	AB	BB	BB	AB	AB	AB	not AA	BB	BB	BB	BB	-	-	-	BB	AA	AA	BB	BB	BB	AA	AA	BB	BB	AB	AB	AB	AB
34153	1	1	51.7	230	1006	1411	178.3	776	405	AA	AB	not BB	-	AB	AB	AB	AB	AB	not AA	AB	not AA	AB	AB	AB	-	AB	AB	not AA	AB	not AA	AB	not AA	-	-	-	AB	AA	AA	BB	BB	BB	AB	AB	BB	BB	AB	AB	AB	AB
34154	1	1	61.4	277	1167	1790	215.6	890	623	AA	AB	not BB	-	AB	AB	AB	AB	AB	not AA	AB	not AA	AB	BB	BB	AA	AA	AA	-	BB	BB	-	not AA	-	AB	-	AA	AB	AA	BB	BB	BB	AA	AA	BB	BB	AB	AB	AB	AB
34155	1	1	63.4	307	1296	1937	243.6	989	641	AA	AB	not BB	-	AB	AB	AB	AB	AB	not AA	AB	not AA	AB	BB	BB	AA	AA	AA	-	AB	not AA	AA	-	-	AA	-	AB	AB	AA	BB	BB	BB	BB	BB	BB	BB	BB	BB	BB	BB
34156	1	1	58.1	270	1088	1644	211.9	818	556	AB	BB	-	not AA	AB	AB	AB	AB	AB	not AA	AB	not AA	AB	BB	BB	AB	AA	AA	-	AB	not AA	AA	-	-	-	-	AB	BB	AA	BB	BB	BB	BB	BB	BB	BB	BB	BB	BB	BB
34157	1	1	43.6	-	1041	1444	-	-	403	AA	AB	-	-	AA	AA	AA	AA	AA	-	AA	-	AA	AA	AA	AB	AA	AA	-	AB	BB	AA	-	-	-	-	AB	AB	AA	AB	AB	AB	AB	-	AB	AB	AB	AB	AB	AB
34158	1	1	52.3	275	1095	1613	222.7	820	518	AB	AB	-	-	AA	AA	AA	AA	AA	-	AB	not AA	AB	AB	AB	-	AA	AA	-	AA	-	AA	-	-	-	-	AA	AA	AA	AB	AB	AB	AB	AB	BB	BB	BB	BB	BB	BB
34161	2	1	48.7	213	814	1045	164.3	601	231	AB	AB	-	not AA	AB	AB	AB	AB	AB	not AA	AB	not AA	AB	AB	AB	AB	AA	AA	-	AA	BB	AA	-	-	-	-	AB	AB	AA	AB	AB	AB	AB	AB	AB	AB	AB	AB	AB	AB
34162	1	1	47.7	233	1001	1327	185.3	768	326	AB	AB	-	not AA	AB	AB	AB	AB	AB	not AA	AB	not AA	AB	AB	AB	AB	AA	AA	-	AA	not AA	AA	-	-	AA	-	AA	AA	AA	AA	AA	AA	AA	AA	AA	AA	AB	AB	AB	AB
34163	2	1	50.5	225	605	-	174.5	380	-	AA	AB	-	-	AA	AA	AA	AA	AA	-	AA	-	AA	AA	AA	-	AA	AA	-	AB	not AA	AA	-	-	-	-	AA	AB	AA	BB	BB	BB	-	BB	BB	BB	BB	BB	BB	BB
34164	1	1	45	216	1007	1516	171	791	509	AA	AB	-	not AA	AB	AA	AA	AA	AA	-	AA	-	AA	AA	AA	AB	AA	AA	-	AB	not AA	-	-	-	AA	-	AB	AB	AA	AB	AB	AB	AB	AB	AB	AB	AB	AB	AB	AB
34166	2	1	46.2	217	773	1021	170.8	556	248	AA	AB	-	not AA	AB	AA	AA	AA	AA	-	AA	-	AA	AA	AA	AB	AA	AA	-	AB	not AA	AA	-	-	AA	-	AA	AB	AA	BB	BB	BB	BB	BB	BB	BB	BB	BB	BB	BB
34167	1	1	49	256	1183	1712	207	927	529	AB	AB	-	not AA	AB	AB	AB	AB	AB	not AA	AB	not AA	AB	AB	AB	BB	AA	AA	-	AB	not AA	AA	-	-	-	-	AB	AB	AA	BB	BB	BB	BB	BB	BB	BB	BB	BB	BB	BB
34168	1	1	50.8	233	1029	1449	182.2	796	420	AA	AB	-	-	AA	AA	AA	AA	AA	-	AA	-	AA	AA	AA	AA	AA	AA	-	AB	BB	-	-	-	AA	-	AB	AB	AA	AB	AB	AB	AB	AB	AB	AB	AB	AB	AB	-
34169	1	1	41.2	220	828	1250	178.8	608	422	AA	AB	-	-	AA	AA	AA	AA	AA	-	AA	-	AA	AA	AB	BB	AA	AA	-	AA	-	AA	-	-	AA	-	AB	AA	AA	-	-	-	AA	AA	AA	AA	AB	AB	AB	AB
34170	2	1	52.3	248	776	1011	195.7	528	235	AA	BB	-	not AA	BB	BB	BB	BB	AB	not AA	AB	not AA	BB	BB	BB	AB	AB	AB	-	AB	-	BB	BB	not AA	BB	-	AB	AB	AA	AB	AB	AB	AB	AB	AB	AB	AB	AB	AB	AB
34171	1	1	52.5	272	982	1396	219.5	710	414	AA	AB	-	not AA	AB	AB	AB	AB	AB	not AA	AB	not AA	BB	BB	BB	AB	AB	AB	-	BB	not AA	BB	BB	-	-	-	BB	-	AB	AB	AB	AB	AB	AB	BB	BB	BB	BB	BB	BB
34172	2	1	50.1	226	724	916	175.9	498	192	AA	AB	-	-	AB	AB	AB	AB	AB	not AA	AB	not AA	BB	BB	BB	AB	AB	AB	-	AB	-	AB	not AA	not AA	-	-	AA	AA	AB	AB	AB	AB	AB	AB	AB	AB	AB	AB	AB	AB
34173	2	1	54	255	780	983	201	525	203	AA	BB	-	not AA	AB	AB	AB	AB	AB	not AA	AB	not AA	BB	BB	BB	AB	AB	AB	-	BB	not AA	BB	BB	not AA	BB	-	AA	AB	AA	AB	AB	AB	AB	AB	AB	AB	AB	AB	AB	AB
34174	2	1	46.5	237	781	1107	190.5	544	326	AA	AB	-	BB	BB	BB	BB	BB	BB	BB	BB	BB	BB	BB	BB	AB	AB	AA	-	AB	BB	BB	BB	-	BB	-	AB	AB	-	AB	AB	AB	AB	AB	BB	BB	BB	BB	BB	BB
34175	1	1	52.4	259	1081	1390	206.6	822	309	AA	BB	-	not AA	BB	BB	BB	BB	BB	BB	BB	BB	BB	BB	BB	AB	AB	AA	-	AA	not AA	AB	not AA	-	AB	-	-	BB	BB	AA	AB	AB	AB	AB	BB	BB	BB	BB	BB	BB
34176	2	1	50	231	803	1014	181	572	211	BB	AB	-	-	AA	AA	AA	AA	AA	-	AA	-	AB	AB	AB	AB	AB	AB	not AA	BB	-	AB	-	not AA	AB	-	AB	AB	AA	AB	AB	AB	AB	AB	AB	AB	AB	AB	AB	AB
34177	2	1	51.5	222	770	-	170.5	548	-	AB	AB	-	not AA	AB	AB	AB	AB	AB	not AA	AB	not AA	AB	AB	AB	AB	AB	AA	-	AB	BB	BB	BB	-	AA	-	AA	BB	BB	AB	AB	AB	AB	-	BB	BB	BB	BB	BB	BB
34178	1	1	60.3	279	1152	1570	218.7	873	418	AB	AA	-	not AA	AB	AB	AB	AB	AB	not AA	AB	not AA	AB	BB	BB	AB	AB	AA	-	AB	not AA	BB	BB	-	BB	-	BB	AB	AB	AB	AB	AB	AB	AB	AB	AB	AB	AB	BB	BB
34179	1	1	53.4	230	1067	-	176.6	837	-	AB	AB	-	not AA	AB	AB	AB	AB	AB	not AA	AB	not AA	AB	BB	BB	AB	AB	AB	not AA	BB	not AA	BB	BB	-	BB	-	BB	BB	BB	AB	AB	AB	AB	AB	BB	BB	BB	BB	BB	BB
34180	2	1	52	228	781	996	176	553	215	AB	AA	-	not AA	AB	AB	AB	AB	AB	not AA	AB	not AA	AB	AB	AB	-	AB	AA	-	AA	not AA	AB	not AA	-	AB	-	AB	AB	AB	AB	AB	AB	-	AB	AB	AB	AB	AB	BB	BB
34181	2	1	55	220	807	1150	165	587	343	AB	AA	-	not AA	AB	AB	AB	AB	AB	not AA	AB	not AA	AB	AB	AB	AB	AB	AB	not AA	AB	-	AB	not AA	-	-	-	AA	AB	AB	AB	AB	AB	AB	AB	AB	AB	AB	AB	BB	BB
34182	2	1	54.7	246	864	-	191.3	618	-	AB	AA	-	not AA	AB	AB	AB	AB	AB	not AA	AB	not AA	AB	BB	BB	AB	AB	AB	not AA	BB	not AA	BB	BB	-	BB	-	AA	AB	AB	AB	AB	AB	AB	AB	AB	AB	AB	AB	BB	BB
34183	1	1	51.1	263	1055	1373	211.9	792	318	AB	AB	-	-	AB	AB	AB	AB	AA	-	AA	-	AA	AA	AA	AA	AA	AA	-	AB	-	BB	not AA	BB	BB	-	AB	AB	AA	AA	AA	AA	AA	AA	AA	AA	AA	AA	AA	AA
34184	1	1	54.9	276	1123	1514	221.1	847	391	AB	AB	-	-	AA	AA	AA	AA	AA	-	AA	-	AA	AA	AA	AA	AA	AA	-	AB	-	AB	not AA	not AA	AB	-	AA	AA	AA	AB	AB	AB	AB	-	AB	AB	AB	AB	AB	AB
34185	1	1	55.2	303	1105	1532	247.8	802	427	AB	AB	-	not AA	BB	BB	BB	BB	AB	not AA	AB	not AA	AB	AB	AA	AA	AA	AA	-	AB	-	AB	not AA	not AA	-	-	AB	AA	AA	-	AB	AB	AB	-	AB	AB	AB	AB	AB	AB
34186	2	1	44.6	231	843	1087	186.4	612	244	AB	AB	-	-	AB	AB	AB	AB	AB	not AA	AB	not AA	AB	AB	AB	AA	AA	AA	-	AB	-	AB	not AA	not AA	-	-	AA	AA	AA	AB	AB	AB	AB	AB	AB	BB	BB	BB	BB	BB
34187	2	1	45.3	240	869	1167	194.7	629	298	AB	AB	-	not AA	AB	AB	AB	AB	AB	not AA	AB	not AA	AB	AB	AB	AB	AB	AA	-	AB	-	AB	not AA	not AA	-	-	AB	AA	AA	AB	AB	AB	AB	AB	AB	AB	AA	AA	AA	AA
34188	2	1	43.3	211	749	-	167.7	538	-	AB	AB	-	-	AA	AA	AA	AA	AA	-	AA	-	AA	AA	AA	AA	AA	AA	-	AB	-	AB	not AA	not AA	-	-	AB	AB	AB	-	AB	AB	AB	AB	BB	BB	BB	BB	BB	BB
34189	2	1	50.9	243	935	1269	192.1	692	334	BB	AB	-	not AA	AB	AB	AA	AA	AA	-	AA	-	AA	AA	AA	AB	AB	AB	-	AB	-	AB	not AA	not AA	AB	-	AB	BB	AB	AB	AB	AB	AA	AA	AB	AB	AB	AB	AB	AB
34190	1	1	47.3	232	995	1322	184.7	763	327	AA	BB	-	-	AA	AB	AB	BB	AB	not AA	AB	not AA	AB	AB	AA	AB	AB	BB	BB	AB	not AA	AB	not AA	not AA	AB	-	AB	AB	AA	AB	AB	AB	AB	AB	AA	AA	AB	AB	AB	AB
34191	2	1	42.4	167	645	963	124.6	478	318	AB	BB	-	not AA	BB	BB	BB	BB	AB	not AA	AB	not AA	AA	AA	AA	AA	AA	AB	not AA	AB	-	AA	-	-	AA	-	AA	AA	AA	AA	AA	AA	AA	AA	AA	AA	AB	AB	AB	AB
34192	2	1	42.9	176	639	998	133.1	463	359	AB	BB	-	-	AA	AA	AA	AB	AA	-	AA	-	AA	AA	AA	AA	AA	AB	not AA	AB	-	AA	-	-	-	-	AA	AA	AA	AA	AA	AA	AA	AA	AA	AA	AB	AB	AB	AB
34193	2	1	54.8	235	833	-	180.2	598	-	AA	AB	-	not AA	BB	BB	BB	BB	BB	-	AA	-	AB	AB	AB	AB	AB	AB	not AA	BB	not AA	-	not AA	-	AB	-	AB	AB	AA	BB	BB	BB	AB	AB	BB	BB	BB	BB	BB	BB
34194	1	1	46.6	246	899	1243	199.4	653	344	AB	AB	-	-	AB	AB	AB	AB	AA	-	AA	-	AA	AB	AB	AA	AA	AA	not AA	AB	-	AB	not AA	-	AB	-	AB	AA	AA	AA	AA	AA	AA	AA	AA	AA	AB	AB	BB	BB
34195	2	1	54.9	224	927	-	169.1	703	-	AB	BB	-	not AA	AB	AB	AB	AB	AB	not AA	AB	not AA	AB	AB	AB	-	AB	AB	not AA	BB	BB	BB	BB	-	BB	-	BB	AA	AA	BB	BB	BB	-	AA	BB	BB	AB	AB	AB	AB
34197	1	1	57.2	278	1233	1835	220.8	955	602	AB	BB	-	not AA	AB	AB	AA	AA	AA	-	AA	-	AA	AA	AA	AA	AA	AA	-	AA	-	AA	-	-	-	-	AA	AB	AB	AB	AB	AB	AB	AB	AB	AB	AB	AB	AB	AB
34198	2	1	44.3	182	615	889	137.7	433	274	AA	BB	-	not AA	AB	AB	AB	AB	AB	not AA	AB	not AA	AB	BB	BB	AB	AA	AA	-	AB	not AA	AA	-	-	-	-	AB	AB	AA	BB	BB	BB	BB	BB	BB	BB	BB	BB	BB	BB
34200	1	2	53.7	321	1133.5	-	267.3	812.5	-	AB	BB	-	-	AA	AB	AB	AB	AB	not AA	AB	not AA	AB	AB	AB	AA	AA	AA	not AA	AB	-	AB	not AA	not AA	AB	not AA	AB	AA	AA	AB	AB	AB	AB	AB	AB	AB	AB	AB	AB	AB
34201	2	2	48.2	280	948.5	1060	231.8	668.5	111.5	AB	AB	-	not AA	AB	AB	AB	AB	AB	not AA	AB	not AA	AB	AB	AB	AA	AA	AA	not AA	AB	-	AB	not AA	not AA	AB	not AA	AB	AB	AA	AB	BB	BB	AB	AA	AA	AA	AA	AA	AA	AA
34202	1	2	52.9	286	1097.5	1296	233.1	811.5	198.5	AB	AB	-	BB	BB	-	BB	BB	AA	-	AA	-	AA	AA	AA	AA	AA	AA	-	AA	-	AB	not AA	-	AA	-	AB	AA	AA	AB	AB	AB	AB	AB	AB	AB	AB	AB	AB	AB
34203	1	2	44.8	273	998	1324	228.2	725	326	AA	AB	-	not AA	AB	AB	AB	AB	AB	not AA	AB	not AA	AB	AB	AA	AB	AB	AA	not AA	AB	not AA	BB	BB	not AA	BB	-	BB	BB	BB	AB	AB	AB	AA	AA	BB	BB	BB	BB	BB	BB
34204	1	2	39.5	231	871.5	1059	191.5	640.5	187.5	AA	AB	-	not AA	AB	AB	AB	AB	AB	not AA	AB	not AA	AB	AB	AA	-	AB	AA	not AA	AB	-	AB	not AA	not AA	AB	not AA	AB	AB	AB	AA	AA	AA	AA	AA	AB	AB	AB	AB	AB	AB
34205	1	2	41.8	247	967.5	1219	205.2	720.5	251.5	AA	AB	-	not AA	AB	AB	AB	AB	AB	-	AA	-	AB	AB	AB	AA	AA	AA	not AA	AB	-	AB	not AA	not AA	AB	not AA	AB	AB	AB	AA	AA	AA	AA	AA	AB	AB	AB	AB	AB	AB
34206	1	2	45.7	277	1188.5	1322	231.3	911.5	133.5	AA	AB	-	not AA	AB	-	AB	AB	AB	not AA	AB	not AA	AB	AB	AA	AB	AB	AA	not AA	AB	not AA	BB	not AA	not AA	-	-	AA	BB	AB	AB	AB	AB	AA	-	BB	BB	BB	BB	BB	BB
34207	2	2	42.3	218	660	-	175.7	442	-	AB	AB	-	not AA	AB	AB	AB	AB	AB	not AA	AB	not AA	AB	AB	AA	AB	AB	AA	not AA	AB	not AA	BB	BB	not AA	BB	-	AA	BB	BB	AA	AA	AA	AA	AA	BB	BB	BB	BB	BB	BB
34208	1	2	43.8	264	1019.5	-	220.2	755.5	-	AA	AB	-	not AA	AB	AB	AB	AB	AB	not AA	AB	not AA	BB	BB	AB	BB	BB	AB	not AA	AB	not AA	BB	not AA	not AA	BB	-	BB	BB	BB	AB	AB	AB	AA	AA	BB	BB	BB	BB	BB	BB
34209	2	2	46.5	235	860	900	188.5	625	40	AA	AB	-	not AA	AB	AB	AB	AB	AB	-	AA	-	AB	AB	AB	AB	AB	AB	not AA	AB	-	AB	-	not AA	AB	-	AB	AB	AB	-	AB	AB	AA	AA	AB	AB	AB	AB	AB	AB
34210	2	2	41.9	255	757.5	917	213.1	502.5	159.5	AB	AB	-	-	AA	AA	AB	AB	AB	not AA	AB	not AA	AB	AB	AB	AB	AA	AA	-	AB	-	AB	not AA	-	AB	-	AB	AA	AA	AB	AB	AB	AA	AA	AB	AB	AB	AB	AB	AB
34213	1	2	37.3	235	830.5	1097	197.7	595.5	266.5	AA	AB	-	not AA	AB	AA	AB	AB	AB	not AA	AB	not AA	AB	AB	AB	AB	AB	AB	not AA	AB	not AA	AA	-	not AA	AB	-	AB	AB	AA	-	AB	AB	AB	-	AA	AA	AA	AA	AA	AA
34214	2	2	39.7	217	-	-	177.3	-	-	AB	AB	-	-	AA	AA	AB	AB	AB	not AA	AB	not AA	AB	AB	AB	AB	AB	AB	not AA	AB	-	AB	not AA	-	AB	-	AA	AA	AA	AA	AA	-	AA	AA	AA	AA	AA	AA	AA	AA
34215	2	2	42	223	-	842	181	-	-	BB	BB	-	-	BB	BB	BB	BB	BB	not AA	BB	not AA	BB	BB	BB	AA	AA	AA	-	AA	-	AB	not AA	not AA	AB	-	AA	AA	AA	AA	AA	AA	AA	AA	AA	AA	AA	AA	AA	AA
34216	2	2	36.1	197	742	835	160.9	545	93	AA	AA	-	-	BB	BB	BB	BB	BB	BB	BB	BB	BB	BB	BB	AB	AB	AB	-	AB	-	AB	not AA	not AA	AB	-	AB	BB	AA	AA	AA	AA	AA	AA	AA	AA	AA	AA	AA	AA
34217	2	2	40.5	198	707	820	157.5	509	113	AB	AA	-	-	AA	AA	AA	AA	AA	-	AA	-	AA	AA	AA	AB	AB	AA	-	AA	not AA	AB	not AA	-	AB	-	AB	AA	AA	AA	AA	AA	AA	AA	AA	AA	AA	AA	AA	AA
34218	1	2	45.4	280	853.5	1116	234.6	573.5	262.5	BB	AB	-	-	AA	AA	AA	AA	AA	-	AA	-	AA	AA	AA	AA	AA	AA	-	AA	-	AA	-	-	AA	-	AA	AA	AA	AA	AA	AA	AA	AA	AA	AA	AA	AA	AA	AA
34219	1	2	40.3	237	883.5	1115	196.7	646.5	231.5	AB	AB	-	BB	BB	-	BB	BB	AB	not AA	AB	not AA	AB	AB	AB	AB	AB	AA	-	AA	-	AB	not AA	not AA	AB	-	AA	BB	AA	AA	AA	AA	AA	AA	AA	AA	AA	AA	AA	AA
34220	1	2	45.6	277	1143	1429	231.4	866	286	AB	AB	-	-	AA	AA	AA	AA	AA	-	AA	-	AA	AB	AB	AA	AA	AA	-	AB	not AA	AA	-	-	AA	-	AB	AB	AA	AB	AB	AB	AB	AB	AB	AB	AB	AB	AB	AB
34221	2	2	43	237	625.5	1003	194	388.5	377.5	AA	AB	-	-	AA	AA	AA	AA	AA	-	AA	-	AB	BB	AA	AA	AB	AB	not AA	AB	-	AB	not AA	-	AB	-	AB	AA	AA	AA	AA	AA	AA	AA	AA	AA	AB	AB	AB	AB
34222	2	2	58	311	1091.5	1236	253	780.5	144.5	AA	AB	-	not AA	AB	AB	AB	AB	AB	not AA	AB	not AA	BB	BB	BB	AB	AB	AB	not AA	AA	-	AB	-	not AA	AB	-	AB	AB	AB	AB	AB	AB	AB	AB	AB	AB	AB	AB	AB	AB
34224	2	2	47.9	267	814	1006	219.1	547	192	AB	AB	-	not AA	BB	-	BB	BB	BB	BB	BB	BB	BB	BB	BB	BB	BB	BB	BB	AB	not AA	AB	not AA	not AA	AB	-	AA	AB	AA	AB	AB	-	AB	AB	AB	AB	AB	AB	AB	AB
34225	2	2	46.5	233	728.5	776	186.5	495.5	47.5	AB	AB	-	BB	BB	-	BB	BB	BB	not AA	AB	not AA	AB	AB	AA	AA	AA	AA	not AA	AB	-	AA	-	-	AA	-	AA	AA	AA	AA	AA	AA	AA	AA	AA	AA	AA	AA	AA	AA
34227	1	2	35.6	233	694	-	197.4	461	-	AB	AB	-	-	AA	AA	AB	AB	AB	not AA	AB	not AA	AB	AB	AB	BB	AB	AB	not AA	AB	not AA	AB	not AA	not AA	AB	-	AA	AB	AA	AA	AB	AB	AB	AA	AA	AA	AA	AA	AA	AA
34228	1	2	48.3	307	-	-	258.7	-	-	AB	AA	-	-	AA	AB	AB	AB	AB	not AA	AB	not AA	AB	AB	AB	AB	AA	AA	-	AB	-	AB	not AA	-	-	-	AA	AA	AA	-	-	-	AA	-	AB	AB	AB	AB	AB	AB
34229	1	2	44.7	269	981.5	1298	224.3	712.5	316.5	AA	AB	-	not AA	AB	AB	AB	AB	AB	not AA	AB	not AA	AB	AB	AA	AB	AB	AA	not AA	AB	-	AB	not AA	not AA	AB	not AA	AB	AB	AB	-	-	-	AA	AA	AB	AB	AB	AB	AB	AB
34231	2	2	53.4	281	846.5	-	227.6	565.5	-	BB	AB	-	BB	AB	AB	AB	AB	AB	-	AB	-	AA	AB	AA	AB	AB	AB	-	AB	-	-	not AA	not AA	AB	-	AB	AA	AA	AA	AA	AA	AA	AA	AA	AA	AB	AB	AB	AB
34233	2	-	-	-	-	-	-	-	-	AB	AB	-	BB	AB	AB	AB	AB	AB	not AA	BB	not AA	AB	AB	AA	-	AA	AA	-	AA	-	AA	-	-	AA	-	AB	AB	AB	BB	BB	BB	BB	BB	BB	BB	BB	BB	BB	BB
34235	2	2	48.3	266	-	-	217.7	-	-	AA	AA	-	-	AA	AA	AA	AA	AA	-	AA	-	AA	AA	AA	AA	AA	AA	-	AA	-	AB	not AA	not AA	AB	-	AB	AA	AA	AA	AA	AA	AA	AA	AA	AA	AA	AA	AA	AA
34236	1	2	50.7	285	1251.5	1579	234.3	966.5	327.5	AB	AB	-	not AA	AB	AB	AB	AB	AB	not AA	AB	not AA	AB	AB	AB	AA	AA	AA	not AA	AB	-	AB	not AA	not AA	AB	not AA	AB	AB	AA	AB	BB	BB	BB	AB	AB	AB	AB	AB	AB	AB
34238	2	2	44.9	222	688	848	177.1	466	160	AA	AA	-	not AA	AB	AB	AB	AB	AB	not AA	AB	not AA	AB	BB	BB	AB	AB	AB	not AA	BB	not AA	AB	not AA	-	-	-	AB	AA	AA	AA	AA	AA	AA	AA	AB	AB	AB	AB	AB	AB
34239	1	2	56.4	278	1199	-	221.6	921	-	AA	AA	-	-	AA	AA	AA	AA	AA	-	AA	-	AB	AB	AB	-	AB	AB	BB	BB	-	AB	not AA	not AA	AB	not AA	AB	AB	AB	AB	AB	BB	AA	AA	BB	BB	BB	BB	BB	BB
34241	2	2	45	223	681	846	178	458	165	AB	AB	-	-	AB	AB	AB	AB	AB	-	AB	-	AB	AB	AB	AB	AB	AB	BB	BB	-	AB	not AA	not AA	AB	not AA	AB	AB	AB	-	AA	AA	AA	AA	AB	AB	BB	BB	BB	BB
34242	2	2	55.7	298	792	984	242.3	494	192	AB	AB	-	not AA	BB	BB	BB	BB	BB	BB	BB	BB	BB	BB	AB	BB	BB	BB	BB	AB	not AA	AB	not AA	not AA	AB	-	AA	AB	AB	BB	BB	BB	BB	BB	BB	BB	BB	BB	BB	BB
34243	2	2	48.9	266	937	1032	217.1	671	95	AA	AB	-	BB	AB	AB	AB	AB	AB	not AA	AB	not AA	AB	AB	AA	BB	BB	BB	not AA	AB	not AA	AB	not AA	not AA	AB	-	AB	AA	AB	AB	-	-	AB	AB	AB	AB	BB	BB	BB	BB
34244	1	2	49.5	293	1009.5	1334	243.5	716.5	324.5	AA	AB	-	BB	AB	AB	AB	AB	BB	BB	BB	BB	BB	BB	BB	BB	BB	BB	BB	AB	not AA	AB	not AA	not AA	AB	-	AA	AB	AA	AA	AA	AA	AA	AA	AA	AA	AB	AB	AB	AB
34245	1	2	50.7	266	1082.5	1254	215.3	816.5	171.5	AB	BB	-	not AA	AB	AA	AA	AA	AA	-	AA	-	AA	AA	AA	-	AB	AB	not AA	AB	-	AB	-	not AA	-	-	AA	AB	AB	AA	AA	AA	AA	AA	AA	AA	AA	AA	AA	AA
34246	1	2	48.1	277	-	1255	228.9	-	-	AA	BB	-	not AA	AB	AA	AA	AA	AA	-	AA	-	AA	AA	AA	AB	AB	AB	not AA	AB	-	AA	-	-	-	-	AB	AA	AA	AA	-	-	AA	AA	AA	AA	AA	AA	AA	AA
34247	1	2	55	302	1100.5	1515	247	798.5	414.5	AA	BB	-	-	AB	AB	AB	AB	AB	-	AB	-	AB	AB	AB	AB	AB	AB	not AA	AA	-	AA	-	-	AA	-	AB	AA	AA	AA	AA	AA	AA	AA	AA	AA	AA	AA	AA	AA
34248	2	2	49.6	283	727.5	1001	233.4	444.5	273.5	AB	BB	-	-	AB	AB	AB	AB	AB	-	AB	-	AB	AB	AB	AB	AB	AB	not AA	AB	-	AB	-	not AA	-	-	AB	BB	AB	AB	AB	AB	AB	BB	BB	BB	BB	BB	BB	AB
34250	2	2	-	205	656.5	783	-	451.5	126.5	AB	AB	-	BB	BB	BB	BB	BB	AB	not AA	AB	not AA	AB	AB	AB	AB	AB	AA	-	AA	not AA	BB	BB	not AA	BB	-	AB	AA	AA	AA	AA	AA	AA	AA	AA	AA	AA	AA	AA	AA
34251	1	2	42.4	262	872.5	1226	219.6	610.5	353.5	AB	BB	-	not AA	AB	AB	AB	AB	AB	not AA	AB	not AA	AB	AB	AB	-	AB	AA	-	AA	not AA	AB	not AA	-	AB	-	AB	AA	AA	AA	AA	AA	AA	AA	AA	AA	AA	AA	AA	AA
34252	2	2	44.8	251	785.5	933	206.2	534.5	147.5	AB	AB	-	-	AA	AA	AA	AA	AA	-	AA	-	AA	AA	AA	-	AA	AA	-	AA	-	AB	not AA	-	AB	-	AA	AA	AA	AA	-	-	-	AA	AA	AA	AA	AA	AA	AA
34253	2	2	45.5	229	716	778	183.5	487	62	AB	AB	-	not AA	AB	AB	AB	AB	AB	not AA	AB	not AA	AB	AB	AB	AA	AB	AB	-	BB	-	AB	not AA	not AA	AB	-	AB	AB	AB	AA	AA	AA	AA	AA	AA	AA	AA	AA	AA	AA
34254	2	2	48.7	251	698	849	202.3	447	151	AB	AB	-	not AA	AB	AB	AB	AB	AB	not AA	AB	not AA	AB	AB	AB	AA	AA	AA	-	AB	-	AA	-	-	-	-	AA	AA	AB	AA	AA	AA	AA	AA	AA	AA	AA	AA	AA	AA
34255	2	2	53.5	314	978.5	1221	260.5	664.5	242.5	BB	BB	-	BB	BB	BB	BB	BB	BB	not AA	BB	not AA	AB	AB	AB	AA	AB	AB	-	BB	not AA	BB	BB	not AA	BB	-	-	BB	-	BB	BB	AB	AB	-	AB	AB	AB	AB	AB	AB
34256	1	2	51.2	275	979.5	1263	223.8	704.5	283.5	AB	AB	-	BB	AB	AB	AB	AB	BB	not AA	AB	not AA	AB	AB	AA	-	AA	AA	not AA	AB	-	AA	-	-	AA	-	AB	AA	AA	AA	AA	AA	-	AA	AA	AA	AA	AA	AA	AA
34257	2	2	47	242	838.5	-	195	596.5	-	AB	AB	-	BB	BB	BB	BB	BB	BB	not AA	AB	not AA	AB	BB	AB	AA	AA	AA	not AA	BB	not AA	AA	-	-	-	-	AB	AB	AA	AB	AB	AB	AB	AB	AB	AB	AB	AB	AB	AB
34258	1	2	45.5	228	888.5	1194	182.5	660.5	305.5	AA	BB	-	not AA	AB	AB	AB	AB	BB	BB	BB	BB	BB	BB	BB	BB	AB	AB	-	AB	-	AB	not AA	not AA	AB	-	AA	AA	-	AA	AA	AA	AA	AA	AA	AA	AA	AA	AA	AA
34259	2	2	46.4	251	872	1071	204.6	621	199	AA	AB	-	not AA	AB	AB	AB	AB	BB	BB	BB	BB	BB	BB	BB	BB	AB	AA	-	AA	not AA	-	not AA	-	AB	-	AB	AB	-	-	AA	AA	-	AA	AA	AA	AA	AA	AA	AA
34260	1	2	43.2	281	1043	1262	237.8	762	219	AA	BB	-	-	AA	AA	AA	AA	AB	not AA	AB	not AA	BB	BB	BB	BB	AB	AB	-	AB	-	AB	not AA	not AA	AB	-	AB	AA	AA	AA	AA	AA	AA	AA	AA	AA	AA	AA	AA	AA
34261	1	2	46.9	250	933	1204	203.1	683	271	AA	AB	-	not AA	AB	AB	AB	AB	AB	not AA	AB	not AA	BB	BB	BB	BB	BB	AB	-	AB	not AA	BB	BB	not AA	BB	-	AA	AB	-	AA	AA	AA	AA	AA	AB	AB	AB	AB	AB	AB
34262	1	2	41.2	256	1231.5	1602	214.8	975.5	370.5	AA	AB	-	not AA	AB	AB	AB	AB	AB	not AA	AB	not AA	AB	AB	AA	AB	AB	AB	not AA	AB	-	AB	-	not AA	AB	-	AA	AB	AB	-	AB	AB	AA	AA	AB	AB	AB	AB	AB	AB
34263	1	2	41.7	212	784.5	950	170.3	572.5	165.5	AA	AB	-	not AA	AB	AB	AB	AB	AB	-	AA	-	AB	AB	AB	AB	AB	AB	not AA	AB	-	AB	not AA	not AA	AB	not AA	AB	AB	AB	AA	AA	AA	AA	AA	BB	BB	BB	BB	BB	BB
34264	1	2	45.1	274	1186	1582	228.9	912	396	AB	AB	-	not AA	AB	AB	AB	AB	AB	not AA	AB	not AA	AB	AB	AA	AB	AB	AA	not AA	AB	not AA	BB	BB	not AA	BB	-	AB	-	BB	AB	AB	AB	AA	AA	BB	BB	BB	BB	BB	BB
34266	2	2	49.9	276	868.5	993	226.1	592.5	124.5	AB	AA	-	not AA	AA	AA	AA	AA	AA	not AA	AB	not AA	AB	AB	AB	AB	BB	BB	BB	BB	BB	AB	not AA	-	AB	-	AB	AB	AA	-	AB	AB	AB	AB	AB	AB	AB	AB	AB	AB
34267	1	2	51.2	274	943	-	222.8	669	-	AB	AB	-	not AA	AA	AA	AA	AA	AA	not AA	AB	not AA	AB	AB	AB	AB	BB	BB	BB	BB	-	BB	not AA	not AA	BB	-	AB	AA	AA	AA	AA	AA	AA	AA	AA	AA	AA	AA	AB	AB
34268	1	2	54.1	306	1265.5	-	251.9	959.5	-	AB	AA	-	BB	AB	AB	AB	AB	AB	BB	BB	BB	BB	BB	AB	AB	BB	AB	not AA	AB	not AA	BB	BB	-	BB	-	AB	AA	AA	AB	AB	AB	AB	AB	AB	AB	AB	AB	BB	BB
34269	1	2	57.7	310	1177	1509	252.3	867	332	AB	AB	-	not AA	AA	AA	AA	AA	AA	not AA	AB	not AA	AB	BB	AB	AA	AA	AA	not AA	BB	not AA	AA	-	-	AA	-	AB	AB	AA	AB	AB	AB	AB	AB	AB	AB	AB	AB	AB	AB
34270	2	2	41.2	217	676	834	175.8	459	158	AB	AB	-	-	BB	BB	BB	BB	AB	not AA	AB	not AA	AB	AB	AB	-	AB	AB	-	AB	-	AB	not AA	not AA	AB	-	AA	AA	AA	AA	AA	AA	-	-	AA	AA	AA	AA	AA	AA
34271	2	2	39.7	206	672.5	810	166.3	466.5	137.5	AA	AB	-	-	BB	BB	BB	BB	AB	-	AB	-	AB	AB	AB	AA	AA	AA	-	AA	-	AA	-	-	AA	-	AA	AA	AA	AA	AA	AA	AA	AA	AA	AA	AA	AA	AA	AA
34274	2	2	45.6	252	709.5	844	206.4	457.5	134.5	AB	AB	-	not AA	BB	-	BB	BB	BB	-	BB	-	BB	BB	AB	AB	AB	AB	not AA	AB	-	AA	-	-	AA	-	AB	-	AB	AA	AA	AA	AA	AA	AB	AB	AB	AB	AB	AB
34275	1	2	43.3	247	881.5	1132	203.7	634.5	250.5	AB	AB	-	BB	BB	BB	BB	BB	BB	not AA	BB	not AA	BB	BB	AB	AB	AB	AB	not AA	AB	-	AB	-	not AA	AB	-	AB	AB	AB	AA	AA	AA	AA	AA	AA	AA	AA	AA	AA	AA
34276	2	2	43.3	207	659	803	163.7	452	144	AB	AB	-	not AA	BB	BB	BB	BB	BB	not AA	BB	not AA	BB	BB	BB	BB	BB	BB	BB	AB	-	AA	-	-	-	-	AB	AA	AB	AA	-	-	AA	AA	AA	AA	AA	AA	AA	AA
34278	2	2	45.6	267	712.5	-	221.4	445.5	-	BB	AA	-	-	AA	AA	AA	AA	AA	-	AA	-	AA	AB	AB	AA	AA	AA	-	AB	not AA	AA	-	-	AA	-	AA	AB	AA	AB	AB	AB	AB	AB	AB	AB	AB	AB	AB	AB
34279	2	2	43.6	262	792	1078	218.4	530	286	AA	AB	-	not AA	AA	AA	AA	AA	AA	not AA	AB	not AA	AB	BB	AA	AA	AB	AB	not AA	AB	-	AB	not AA	-	AB	-	AB	AB	AA	AB	AB	AB	AB	AB	AB	AB	AB	AB	AB	AB
34280	1	2	37.7	261	1132	1390	223.3	871	258	AB	AA	-	-	AA	AA	AA	AA	AA	-	AA	-	AA	AB	AB	AA	AA	AA	-	AB	not AA	AA	-	-	AA	-	AB	AB	AA	AB	AB	AB	AB	AB	AB	AB	AB	AB	AB	AB
34281	1	2	41.5	272	1020	1291	230.5	748	271	AA	AB	-	not AA	AB	AB	AB	AB	AB	not AA	AB	not AA	BB	BB	BB	BB	BB	AB	-	AB	not AA	BB	BB	not AA	BB	-	AA	AB	AB	AA	AA	AA	AA	AA	AB	AB	AB	AB	AB	AB
34282	1	2	42.7	268	905.5	1132	225.3	637.5	226.5	AA	BB	-	not AA	AB	AB	AB	AB	BB	BB	BB	BB	BB	BB	BB	BB	BB	AB	-	AB	not AA	BB	BB	not AA	BB	-	AA	AB	AB	AA	AA	AA	AA	AA	AB	AB	AB	AB	AB	AB
34283	2	2	43.2	237	791.5	897	193.8	554.5	105.5	AA	BB	-	not AA	AB	AB	AB	AB	BB	BB	BB	BB	BB	BB	BB	BB	BB	AB	-	AB	not AA	BB	BB	not AA	BB	-	AB	AB	AB	AA	AA	AA	AA	AA	AB	AB	AB	AB	AB	AB
34284	1	2	39	261	889.5	1138	222	628.5	248.5	AA	AB	-	-	AA	AA	AA	AA	AB	not AA	AB	not AA	BB	BB	BB	BB	AB	AB	-	AB	-	AB	not AA	not AA	AB	-	AA	AA	AA	AA	AA	AA	AA	AA	AA	AA	AA	AA	AA	AA
34285	2	2	58.4	292	1014	1183	233.6	722	169	AA	AB	-	not AA	BB	BB	BB	BB	BB	not AA	BB	not AA	BB	BB	BB	AB	AB	AB	not AA	AA	-	AA	-	-	AA	-	AA	AB	AA	-	AB	AB	AB	AB	AB	AB	AB	AB	AB	AB
34286	2	2	54.7	286	1045.5	1077	231.3	759.5	31.5	AA	AB	-	not AA	BB	AB	AB	AB	AB	not AA	AB	not AA	AB	AB	BB	AB	AB	AA	-	AA	-	AB	-	not AA	AB	-	AB	AB	AB	AB	AB	AB	AB	AB	AB	AB	AB	AB	AB	AB
34288	1	2	57.4	294	1295	-	236.6	1001	-	AA	AB	-	-	AB	AB	AB	AB	AB	-	AB	-	AB	AB	AB	AB	AB	AB	not AA	AB	-	AB	not AA	-	AB	-	BB	AB	AA	-	AB	AB	AB	AB	AB	AB	AB	AB	AB	AB
34289	1	2	55.5	257	1184	1607	201.5	927	423	AA	AB	-	not AA	BB	BB	BB	BB	BB	not AA	BB	not AA	BB	BB	BB	AB	AB	AB	not AA	AA	-	AA	-	-	AA	-	AA	AB	AA	AB	AB	AB	AB	AB	AB	AB	AB	AB	AB	AB
34290	2	2	48.2	237	805.5	1048	188.8	568.5	242.5	BB	AB	-	BB	AA	AA	AA	AA	AA	not AA	AB	not AA	AB	AB	AA	AA	AA	AA	-	AA	-	AA	-	-	-	-	AA	AB	AA	AB	-	-	AB	-	AB	AB	BB	BB	BB	BB
34291	1	2	50.7	291	-	-	240.3	-	-	AB	AB	-	BB	AB	AB	AB	AB	AB	not AA	BB	not AA	AB	AB	AA	AA	AA	AA	-	AA	-	AA	-	-	AA	-	AB	-	AB	BB	BB	BB	BB	BB	BB	BB	BB	BB	BB	BB
34292	1	2	50.1	257	1214	1580	206.9	957	366	AB	BB	-	BB	AB	AB	AB	AB	AB	not AA	BB	not AA	AB	AB	AA	AA	AA	AA	-	AA	-	AA	-	-	AA	-	AA	AB	AB	-	BB	BB	BB	BB	BB	BB	BB	BB	BB	BB
34294	2	2	35.8	231	761	848	195.2	530	87	AA	AA	-	-	AA	AA	AB	AB	AB	not AA	AB	not AA	AB	AB	AB	AB	AA	AA	-	AA	not AA	AA	-	not AA	-	-	AA	AB	AA	AA	AB	AB	AB	AA	AA	AA	AA	AA	AA	AA
34295	1	2	44.7	262	951.5	-	217.3	689.5	-	AB	AB	-	BB	AB	AB	AB	AB	AB	not AA	AB	not AA	AB	AB	AB	-	BB	BB	not AA	AB	not AA	AB	not AA	not AA	AB	-	AB	AA	AA	AA	-	-	AA	AA	AA	AA	AB	AB	AB	AB
34297	2	2	37.6	248	857	1124	210.4	609	267	AA	AB	-	not AA	BB	BB	BB	BB	BB	BB	BB	BB	BB	BB	AB	BB	BB	BB	BB	AB	not AA	AB	not AA	not AA	AB	-	AB	AB	AA	AB	AB	AB	AB	AB	AB	AB	AB	AB	AB	AB
34298	1	2	47.5	295	1104	1495	247.5	809	391	AA	AB	-	not AA	BB	BB	BB	BB	BB	BB	BB	BB	BB	BB	AB	BB	BB	BB	BB	AB	not AA	AB	not AA	not AA	AB	-	AB	AB	AA	AB	AB	AB	-	-	AB	AB	AB	AB	AB	AB
34299	1	2	47.8	337	1264.5	1564	289.2	927.5	299.5	AA	AB	-	not AA	BB	BB	BB	BB	BB	BB	BB	BB	BB	BB	AB	BB	BB	BB	BB	AB	not AA	BB	not AA	BB	BB	-	BB	BB	AB	BB	BB	BB	BB	BB	BB	BB	BB	BB	BB	BB
34300	2	2	49.4	261	776	836	211.6	515	60	AB	AB	-	not AA	AB	AB	AB	AB	AB	not AA	AB	not AA	AB	AB	AB	AA	AA	AA	not AA	AB	-	BB	BB	BB	BB	not AA	AA	AB	AA	AA	AB	AB	AB	AA	AA	AA	AA	AA	AA	AA
34301	2	2	49.5	259	811	873	209.5	552	62	AA	AB	-	not AA	AB	AB	AB	AB	AA	-	AA	-	AA	AA	AA	AA	AA	AA	-	AA	-	AA	-	-	AA	-	AA	AA	AA	AB	AB	AB	AB	AB	AB	AB	AB	AB	AB	AB
34302	2	2	46	223	751.5	907	177	528.5	155.5	AB	BB	-	-	AB	AB	AB	AB	AB	-	AB	-	AB	AB	AB	AB	AB	AB	not AA	AA	-	AA	-	-	AA	-	AB	AA	AA	-	AA	AA	AA	AA	AA	AA	AA	AA	AA	AA
34303	1	2	46	266	-	-	220	-	-	AB	BB	-	-	AB	AB	AB	AB	AB	-	AB	-	-	AB	AB	-	AB	AB	not AA	AA	-	-	-	-	-	-	AB	AA	-	-	-	-	AA	-	AB	AB	AB	AB	AB	AB
34304	1	2	54.4	223	1028	1354	168.6	805	326	AB	BB	-	-	AB	AA	AA	AA	AA	-	AA	-	AA	AA	AA	-	AB	AB	not AA	AB	-	AB	-	not AA	AB	-	AA	AB	AA	-	-	-	AA	AA	AA	AA	AA	AA	AA	AA
34305	2	2	54.4	300	980.5	1283	245.6	680.5	302.5	BB	BB	-	-	AB	AB	AB	AB	AB	-	AB	-	AB	AB	AB	-	AB	AB	not AA	AB	-	AB	-	not AA	AB	-	AA	AB	AB	AB	AB	AB	-	BB	BB	BB	BB	BB	BB	BB
34306	2	2	48	230	760	953	182	530	193	AB	BB	-	-	AB	AB	AB	AB	AB	-	AB	-	AB	AB	AB	AB	AB	AB	not AA	AA	-	AA	-	-	AA	-	AA	AA	AA	-	AA	AA	AA	-	AB	AB	AB	AB	AB	AB
34307	2	2	48.7	234	708	992	185.3	474	284	AA	-	-	-	AA	AB	AB	AB	AB	not AA	AB	not AA	-	AB	AA	AA	-	AA	-	AA	-	AA	-	-	AA	-	AB	AA	AA	-	AB	AB	AB	AB	AB	AB	AB	AB	-	AB
34308	1	2	56.4	361	1426.5	1830	304.6	1065.5	403.5	BB	BB	-	not AA	AB	AB	AB	AB	AB	not AA	AB	not AA	AB	AB	AB	BB	BB	BB	BB	BB	not AA	BB	BB	not AA	BB	-	BB	AB	AA	AB	BB	BB	AB	AB	BB	BB	AB	AB	AB	AB
34309	2	2	45	251	841.5	1221	206	590.5	379.5	AB	BB	-	not AA	AB	AB	AB	AB	AB	not AA	AB	not AA	AB	AB	AB	BB	BB	BB	BB	BB	not AA	AB	-	-	AA	-	AA	AB	AA	AB	AB	AB	AB	AB	AB	AB	BB	BB	BB	BB
34310	2	2	48.5	267	922.5	1067	218.5	655.5	144.5	AB	BB	-	BB	AB	AB	AB	-	AB	-	AB	-	AA	AA	AA	AB	AB	AB	not AA	AB	not AA	AB	not AA	-	AB	-	AB	AB	AB	AB	AB	AB	AB	AB	AB	AB	AB	AB	AB	AB
34311	2	2	47.8	275	991	1200	227.2	716	209	BB	BB	-	BB	BB	BB	BB	BB	BB	not AA	BB	not AA	BB	BB	BB	BB	BB	BB	BB	BB	not AA	BB	BB	-	BB	-	BB	AB	AB	-	-	-	AB	-	AB	AB	AB	AB	AB	AB
34312	2	2	50.6	265	-	-	214.4	-	-	AA	BB	-	BB	BB	AB	BB	BB	BB	BB	BB	BB	BB	BB	AB	AB	AB	AB	not AA	AB	not AA	-	-	-	BB	-	BB	-	AB	-	AB	AB	AB	AB	AB	AB	AB	AB	AB	AB
34313	1	2	50.3	298	1149	1567	247.7	851	418	AB	AA	-	not AA	AA	AA	AA	AA	AA	not AA	AB	not AA	AB	AB	AB	AB	BB	BB	BB	BB	-	BB	not AA	not AA	-	-	BB	AB	AB	AB	AB	AB	AB	AB	AB	AB	AB	AB	BB	BB
34314	2	2	52.6	276	813.5	1049	223.4	537.5	235.5	-	AB	-	not AA	AA	AA	AA	AA	AA	not AA	AB	not AA	AB	AB	AB	AB	BB	BB	BB	BB	-	BB	not AA	not AA	BB	-	BB	AB	AB	AB	AB	AB	AB	AB	AB	AB	AB	AB	BB	BB
34316	2	2	49.8	259	860	1053	209.2	601	193	AB	AB	-	BB	AB	AB	AB	AB	AB	BB	BB	BB	BB	BB	AB	AB	BB	AB	not AA	AB	not AA	AB	not AA	-	AB	-	AB	AB	AA	AB	AB	AB	BB	BB	BB	BB	BB	BB	BB	BB
34317	2	2	45.2	269	869.5	965	223.8	600.5	95.5	AB	AB	-	not AA	AB	AB	AB	AB	AB	not AA	AB	not AA	BB	BB	AB	AA	AA	AA	-	AB	not AA	AB	-	-	AA	-	AA	AA	AB	AB	AB	AB	AB	-	AB	AB	AB	AB	AB	AB
34318	1	2	55.3	270	1066.5	1379	214.7	796.5	312.5	AB	AA	-	-	AB	AB	AB	AB	AB	not AA	AB	not AA	BB	BB	AB	AA	AA	AA	-	AB	not AA	AB	-	-	AA	-	AA	AB	AA	AA	AA	AA	AA	AA	AA	AA	AB	AB	AB	AB
34319	2	2	48.4	257	769.5	1213	208.6	512.5	443.5	BB	AA	-	not AA	AB	AB	AB	AB	AB	not AA	AB	not AA	BB	BB	BB	AB	AB	AB	not AA	BB	not AA	BB	-	-	AB	-	AA	AB	AB	AB	AB	AB	AB	AB	AB	AB	BB	BB	BB	BB
34320	2	2	45.1	241	748.5	983	195.9	507.5	234.5	AB	AB	-	not AA	AB	AB	AB	AB	AB	not AA	AB	not AA	BB	BB	AB	AB	AB	AB	not AA	BB	not AA	BB	not AA	not AA	BB	-	BB	BB	AA	AA	AA	AA	AA	AA	AA	AA	AA	AA	AA	AA
34321	2	2	44.1	243	672.5	860	198.9	429.5	187.5	AB	AA	-	-	AB	AB	AB	AB	AB	not AA	AB	not AA	BB	BB	BB	-	AB	AB	not AA	BB	not AA	BB	not AA	not AA	BB	-	BB	BB	AA	AA	AA	-	AA	AA	AA	AA	AA	AA	AB	AB
34322	2	2	54.2	258	844	1078	203.8	586	234	BB	AB	-	-	AA	AA	AA	AA	AA	-	AA	-	BB	BB	BB	BB	BB	BB	BB	BB	-	BB	-	BB	-	-	AB	AB	AB	AB	AB	AB	AA	AA	AB	AB	AB	AB	AB	AB
34323	2	2	49.1	251	892	-	201.9	641	-	AA	AB	-	-	AA	AA	AA	AA	AA	-	AA	-	BB	BB	BB	-	BB	BB	BB	BB	-	AB	-	not AA	-	-	AA	AB	AB	AA	AA	AA	AA	AA	AB	AB	BB	BB	BB	BB
34324	2	2	46.2	248	857	1040	201.8	609	183	AB	AB	-	BB	BB	BB	BB	BB	BB	not AA	BB	not AA	AB	AB	AB	AA	AB	AB	-	BB	-	AB	not AA	not AA	AB	-	AB	AB	AB	AB	AB	AA	AA	AA	AA	AA	AA	AA	AA	AA
34325	2	2	48.3	253	877.5	985	204.7	624.5	107.5	BB	AA	-	not AA	AB	-	AB	AB	AB	not AA	AB	not AA	AB	AB	AB	AA	AB	AB	-	BB	-	AB	not AA	not AA	AB	-	AB	AB	-	-	AB	AA	AA	AA	AA	AA	AA	AA	AA	AA
34326	1	2	48.6	276	1141.5	1400	227.4	865.5	258.5	AB	AB	-	BB	BB	-	BB	BB	BB	not AA	BB	not AA	AB	AB	AB	AA	AB	AB	-	AB	not AA	AB	not AA	-	-	-	AB	AB	AA	AB	AB	AB	AB	AA	AA	AA	AA	AA	AA	AA
34327	1	2	49.1	267	999.5	1383	217.9	732.5	383.5	AA	AB	-	BB	BB	BB	BB	BB	BB	BB	BB	BB	BB	BB	BB	-	AB	AB	not AA	AB	-	AB	not AA	-	AB	-	AA	AA	AB	AB	AB	AB	AA	AA	AA	AA	AB	AB	AB	AB
34328	2	2	47.5	226	714	914	178.5	488	200	AA	AA	-	-	BB	BB	BB	BB	BB	-	BB	-	BB	BB	AB	AB	AB	AB	not AA	AB	-	AA	-	-	AA	-	AB	AA	AB	AA	AA	AA	AA	-	AA	AA	AB	AB	AB	AB
34329	1	2	49.1	255	1001	1171	205.9	746	170	AB	BB	-	-	BB	BB	BB	BB	BB	-	BB	-	BB	BB	AB	-	AB	AB	not AA	AB	-	AA	-	-	-	-	AA	AA	AB	AA	AA	AA	AA	AA	AA	AA	AB	AB	AB	AB
34330	2	2	49.9	269	968.5	1181	219.1	699.5	212.5	AA	AB	-	not AA	BB	BB	BB	BB	BB	BB	BB	BB	BB	BB	BB	AB	AB	AB	not AA	BB	not AA	BB	BB	-	BB	-	BB	AB	AA	-	BB	BB	AB	AB	BB	BB	BB	BB	BB	BB
34331	2	2	50.5	279	938	1237	228.5	659	299	AB	AB	-	not AA	AB	AB	AB	AB	AB	not AA	AB	not AA	AB	AB	AB	-	AB	AA	-	AA	not AA	BB	BB	-	BB	-	BB	AB	AB	AB	AB	AB	-	AB	AB	AB	AB	AB	BB	BB
34333	2	2	51.6	268	962.5	1093	216.4	694.5	130.5	AB	AB	-	not AA	BB	BB	BB	BB	AB	not AA	AB	not AA	AB	BB	BB	AB	AB	AA	-	AA	not AA	AB	not AA	-	AB	-	AA	AB	BB	AB	AB	AB	AB	AB	BB	BB	BB	BB	BB	BB
34334	1	2	53.7	335	1159.5	1418	281.3	824.5	258.5	AB	AA	-	not AA	BB	BB	BB	BB	AB	not AA	AB	not AA	AB	BB	BB	AB	AB	AB	not AA	BB	not AA	BB	BB	-	BB	-	BB	AB	AA	AB	AB	AB	AB	AB	AB	AB	AB	AB	BB	BB
34335	1	2	49.5	287	1147.5	-	237.5	860.5	-	AB	AB	-	not AA	AB	AB	AB	AB	AB	not AA	AB	not AA	AB	AB	AB	AB	AB	AA	-	AB	BB	BB	BB	-	BB	-	BB	BB	BB	AB	AB	AB	AB	AB	BB	BB	BB	BB	BB	BB
34336	-	2	46.2	265	-	-	218.8	-	-	-	-	-	-	-	-	-	-	-	-	-	-	-	-	-	-	-	-	-	-	-	-	-	-	BB	-	AA	AB	-	-	-	BB	-	-	-	-	-	-	-	-
34337	1	2	57.2	330	1262.5	1660	272.8	932.5	397.5	AB	AB	-	BB	AB	AB	AB	AB	AB	not AA	AB	not AA	AB	AB	AB	AA	AA	AA	-	AB	not AA	AA	-	-	AA	-	AB	AB	AA	AB	AB	AB	AB	AB	AB	AB	AB	AB	AB	AB
34338	1	2	55.4	298	-	-	242.6	-	-	AB	AB	-	BB	AB	AB	AB	AB	AB	not AA	AB	not AA	AB	AB	AB	AA	AA	AA	-	AA	-	AA	-	-	-	-	AA	AA	AA	AA	AA	AA	AA	AA	AA	AA	AA	AA	AA	AA
34339	1	2	51.1	300	1113.5	-	248.9	813.5	-	BB	AB	-	not AA	AB	AB	AB	AA	AB	not AA	AB	not AA	AB	AB	AB	AB	AB	AB	not AA	BB	not AA	BB	BB	-	BB	-	BB	AB	AB	AA	AA	AA	AA	AA	AA	AA	AA	AA	AB	AB
34340	1	2	50	300	1158.5	1460	250	858.5	301.5	AB	AB	-	BB	BB	AB	AB	AB	AB	not AA	AB	not AA	AB	AB	AB	AB	AB	AA	-	BB	BB	AB	not AA	-	AB	-	AB	BB	AB	BB	BB	BB	-	BB	BB	BB	BB	BB	BB	BB
34342	2	2	49.3	230	772	980	180.7	542	208	AA	BB	-	not AA	AA	AA	AA	AA	AA	-	AA	-	AA	AB	AA	-	AB	AB	-	AB	-	AB	not AA	not AA	-	-	AB	AA	AB	AB	AB	AB	-	AB	AB	AB	AB	AB	AB	AB
34343	1	2	54.1	304	1261.5	-	249.9	957.5	-	AA	AB	-	not AA	AB	AB	AB	AB	AB	-	AB	-	AA	AB	AA	AA	AA	AA	-	AA	-	AA	-	-	AA	-	AA	AB	AB	BB	BB	BB	BB	BB	BB	BB	BB	BB	BB	BB
34344	1	2	50.3	225	1048.5	1380	174.7	823.5	331.5	AB	AB	-	not AA	AA	AA	AA	AA	AB	not AA	AB	not AA	AB	AB	AB	-	AA	AA	-	AA	-	AA	-	-	-	-	AA	AB	AA	-	BB	BB	AA	AB	AA	AA	AA	AA	AA	AA
34346	1	2	40.5	236	828.5	-	195.5	592.5	-	AA	BB	-	-	AA	AA	AA	AA	AB	not AA	AB	not AA	BB	BB	BB	-	AB	AA	-	AA	not AA	AB	not AA	-	AB	-	AA	AB	-	AA	AA	AA	-	AA	AA	AA	AA	AA	AA	AA
34347	1	2	51.2	285	1099	-	233.8	814	-	BB	AB	-	-	AA	AA	AA	AA	AA	-	AA	-	BB	BB	BB	BB	BB	BB	BB	BB	-	BB	not AA	BB	BB	not AA	AA	AB	AB	AB	AB	AB	AA	AA	BB	BB	BB	BB	BB	BB
34349	1	2	48.4	310	1154	1419	261.6	844	265	AB	AA	-	BB	BB	BB	BB	BB	AB	not AA	AB	not AA	AB	AB	AB	AA	AA	AA	not AA	AB	-	AB	not AA	not AA	-	not AA	AB	-	AA	AA	AA	AA	BB	AA	AB	AB	AB	AB	AB	AB
34350	1	2	47.5	280	815	1233	232.5	535	418	AB	AA	-	-	AB	AB	AB	AB	AB	-	AB	-	AB	AB	AB	AB	AB	AB	BB	BB	-	AB	not AA	not AA	AB	not AA	AB	AB	AB	AA	AA	AA	AA	AA	AB	AB	BB	BB	BB	BB
34351	2	2	40.4	184	603	775	143.6	419	172	AA	AB	-	not AA	AB	AB	AB	AB	AB	not AA	AB	not AA	AB	AB	AA	AB	AB	AA	not AA	AB	not AA	BB	not AA	not AA	BB	-	BB	BB	BB	AB	AB	AB	AA	AA	BB	BB	BB	BB	BB	BB
34352	2	2	36.1	205	687.5	847	168.9	482.5	159.5	AA	AB	-	not AA	AB	AB	AB	AB	AB	not AA	AB	not AA	AB	AB	AA	AB	AB	AA	not AA	AB	not AA	BB	BB	not AA	AB	not AA	AB	AB	BB	AA	AB	AB	AA	AA	AB	AB	AB	AB	AB	AB
34353	1	2	48.2	262	1018	1230	213.8	756	212	AB	AA	-	BB	AB	AB	AB	AB	AB	BB	BB	BB	BB	BB	AB	-	BB	AB	not AA	AB	not AA	BB	BB	-	BB	-	BB	AB	AB	AB	AB	AB	AB	AB	AB	AB	AB	AB	BB	BB
34354	1	2	50.8	295	-	-	244.2	-	-	BB	AB	-	not AA	AA	AA	AA	AA	AA	not AA	AB	not AA	AB	AB	AB	AB	BB	BB	BB	BB	-	BB	not AA	not AA	BB	-	BB	AB	AB	AB	AB	AB	AB	AB	AB	AA	AA	AA	AB	AB
34355	2	2	57.1	312	927.5	1102	254.9	615.5	174.5	BB	BB	-	-	AA	AA	AA	AA	AA	-	AA	-	AA	AA	AA	-	AB	AB	not AA	AB	not AA	AB	not AA	-	AB	-	AA	AA	AA	AB	AB	AB	-	AA	AB	AB	AB	AB	AB	AB
34356	2	2	53.1	326	1130	1362	272.9	804	232	AB	BB	-	not AA	AB	AB	AB	AB	AB	not AA	AB	not AA	AB	AB	AB	BB	BB	BB	BB	BB	not AA	BB	BB	not AA	BB	-	BB	AB	AA	BB	BB	BB	AB	AB	BB	BB	AB	AB	AB	AB
34357	2	2	56.1	291	1030.5	1262	234.9	739.5	231.5	BB	BB	-	not AA	AB	AB	AB	AB	AB	not AA	AB	not AA	AB	BB	BB	AB	AB	AB	not AA	BB	not AA	AA	-	-	AA	-	AB	AB	AA	-	AB	AB	AB	AB	AB	AB	BB	BB	BB	BB
34358	1	2	54.8	335	1276	1576	280.2	941	300	AB	AB	-	not AA	AB	AB	AB	AB	AB	not AA	AB	not AA	AB	AB	AB	-	AB	AB	not AA	AB	-	AB	not AA	-	AB	-	AA	AB	AB	AB	AB	AB	AB	AB	AB	AB	AB	AB	BB	BB
34359	2	2	48.5	251	943	1091	202.5	692	148	AB	AA	-	not AA	AB	AB	AB	AB	AB	not AA	AB	not AA	AB	AB	AB	AB	AB	AA	-	AA	not AA	AB	not AA	-	AB	-	AB	AB	AB	AB	AB	AB	AB	AB	AB	AB	AB	AB	BB	BB
34361	2	2	49.9	253	962.5	1062	203.1	709.5	99.5	AB	AB	-	not AA	BB	BB	BB	BB	AB	not AA	AB	not AA	AB	BB	BB	AB	AB	AB	not AA	AB	-	AB	not AA	-	AB	-	AB	AA	-	AB	AB	AB	AB	AB	AB	AB	BB	BB	BB	BB
34362	1	2	52.9	281	1132.5	1401	228.1	851.5	268.5	AB	AA	-	not AA	BB	-	BB	BB	AB	not AA	AB	not AA	AB	BB	BB	AB	AB	AB	not AA	BB	not AA	BB	BB	-	BB	-	BB	AB	AB	AB	AB	AB	AB	AB	AB	AB	AB	AB	BB	BB
34363	2	2	53.1	273	970.5	1127	219.9	697.5	156.5	AB	AB	-	not AA	BB	BB	BB	BB	AB	not AA	AB	not AA	AB	BB	BB	-	AB	AA	-	AB	BB	BB	BB	-	BB	-	BB	BB	BB	AB	-	-	AB	AB	BB	BB	BB	BB	BB	BB
34364	2	2	55.1	311	1104.5	1104	255.9	793.5	-0.5	AA	AB	-	not AA	BB	-	BB	BB	BB	not AA	BB	-	AB	AB	AB	AB	AB	AB	not AA	AB	-	AB	not AA	-	-	-	BB	AB	AA	AB	AB	AB	AB	AB	AB	AB	AB	AB	AB	AB
34366	2	2	59.9	317	1029.5	1088	257.1	712.5	58.5	AA	AB	-	-	AA	AA	AA	AA	AA	-	AA	-	AA	AA	AB	-	AB	AA	-	AB	-	BB	not AA	not AA	BB	-	BB	AB	AB	-	AB	AB	AB	AB	AB	AB	AB	AB	AB	AB
34367	1	2	59.2	325	-	-	265.8	-	-	AA	AB	-	not AA	BB	AB	AB	AB	AB	-	AB	-	AB	AB	AB	AB	AB	AB	not AA	AB	-	AB	not AA	-	-	-	BB	AB	AA	AB	AB	AB	AB	AB	AB	AB	AB	AB	AB	AB
34369	2	2	51.1	242	792.5	939	190.9	550.5	146.5	AB	AA	-	not AA	AB	AB	AB	AB	AB	not AA	AB	not AA	AB	AB	AB	AB	AB	AB	not AA	AB	not AA	AB	not AA	-	AB	-	AB	AA	AA	AB	AA	AA	AA	AA	AA	AA	BB	BB	BB	BB
34370	2	2	51.5	268	922.5	-	216.5	654.5	-	AB	AA	-	-	AA	AA	AA	AA	AA	-	AA	-	AA	AB	AB	AA	AA	AA	-	BB	BB	AA	-	-	AA	-	AA	BB	AA	BB	-	BB	BB	BB	BB	BB	BB	BB	BB	BB
34371	1	2	46.8	293	1295	1758	246.2	1002	463	AB	AB	-	not AA	BB	BB	BB	BB	BB	not AA	BB	not AA	BB	BB	AB	AB	AB	AB	not AA	AB	-	BB	BB	-	BB	-	BB	AB	AA	BB	-	-	AB	-	AB	AB	BB	BB	BB	BB
34372	2	2	50	263	921	908	213	658	-13	AA	AB	-	-	BB	BB	BB	BB	BB	not AA	BB	not AA	BB	BB	BB	AB	AB	AB	not AA	BB	not AA	BB	BB	-	BB	-	BB	AB	-	BB	BB	BB	AB	AB	BB	AB	BB	BB	BB	BB
34373	2	2	51.8	268	853.5	-	216.2	585.5	-	AA	BB	-	not AA	BB	BB	BB	BB	BB	not AA	BB	not AA	BB	BB	AB	AB	AB	AB	not AA	BB	not AA	AB	not AA	-	AB	-	AA	AB	AA	AB	AB	AB	AB	AB	AB	AB	BB	BB	BB	BB
34374	1	2	46.6	263	865	1049	216.4	602	184	AA	AA	-	-	AB	AB	AB	AB	AB	-	AB	-	AB	AB	AB	AB	AB	AB	BB	BB	-	AB	not AA	not AA	AB	not AA	AA	AB	AB	AA	AA	AA	AA	AA	AB	AB	BB	BB	BB	BB
34376	2	2	54.1	242	728.5	939	187.9	486.5	210.5	AB	AA	-	-	AB	AB	AB	-	AB	-	AB	-	AB	AB	AB	AB	AB	AB	BB	BB	-	AB	-	not AA	AB	-	AB	AB	AB	AA	AA	AA	AA	AA	AA	AA	AB	AB	AB	AB
34377	1	2	46.4	261	911.5	1180	214.6	650.5	268.5	AA	AB	-	not AA	AB	AB	AB	AB	AB	not AA	AB	not AA	AB	AB	AB	AA	AA	AA	not AA	AB	-	BB	BB	BB	BB	not AA	AA	AB	AA	AA	AB	AB	AB	AA	AA	AA	AA	AA	AA	AA
34378	1	2	52.8	276	1141	1367	223.2	865	226	AA	AA	-	BB	BB	-	BB	BB	AB	not AA	AB	not AA	AB	AB	AB	AA	AA	AA	not AA	AB	-	AB	not AA	not AA	AB	not AA	AB	AB	AA	AB	BB	BB	BB	AB	AB	AB	AB	AB	AB	-
34379	2	2	43.4	284	1012.5	-	240.6	728.5	-	AA	AB	-	BB	BB	BB	BB	BB	BB	not AA	BB	not AA	BB	BB	BB	-	BB	BB	BB	AB	-	AA	-	-	AA	-	AB	AA	AB	AA	-	-	AA	-	AB	AB	AB	AB	AB	AB
34380	1	2	54	299	986	1241	245	687	255	AA	AB	-	not AA	BB	BB	BB	BB	BB	-	BB	-	BB	BB	AB	AB	AB	AB	not AA	AB	-	AA	-	-	AA	-	AA	AA	-	AA	AA	AA	AA	AA	AB	AB	AB	-	AB	AB
34381	2	2	47.7	251	780	926	203.3	529	146	AA	AB	-	not AA	BB	BB	BB	BB	BB	not AA	BB	not AA	BB	BB	AB	AB	AB	AB	not AA	AB	-	AB	-	not AA	AB	-	AA	AB	BB	AA	AA	AA	AA	AA	AA	AA	AA	AA	AA	AA
34382	2	2	56.6	351	1106	1312	294.4	755	206	AB	BB	-	not AA	AB	AB	AB	AB	AB	not AA	AB	not AA	AB	AB	BB	AB	AB	AB	not AA	BB	not AA	AB	not AA	not AA	AB	-	AB	BB	AA	BB	BB	BB	BB	BB	BB	BB	BB	BB	BB	BB
34383	2	2	46.1	248	785	1021	201.9	537	236	AB	AB	-	not AA	AA	AA	AA	AA	AA	not AA	AB	not AA	AB	AB	AA	AA	AA	AA	-	AA	-	AA	-	-	AA	-	AB	AA	AA	AA	AA	AA	AA	AA	AA	AA	AB	AB	AB	AB
34384	1	2	39.5	224	877	1090	184.5	653	213	AA	AB	-	-	AA	AA	AB	AB	AB	not AA	AB	not AA	AB	AB	AB	AB	AA	AA	-	AA	-	AA	-	-	AA	-	AB	AA	AA	AA	AA	AA	AA	AA	AA	AA	AA	AA	AA	AA
34385	2	2	40.3	210	506	-	169.7	296	-	AB	AA	-	-	AA	AB	AB	AB	AB	not AA	AB	not AA	AB	AB	AB	AB	AA	AA	-	AA	-	AA	-	-	AB	-	AA	AB	AA	AA	AB	AB	AB	AA	AA	AA	AA	AA	AA	AA
34386	2	2	45.7	233	712.5	867	187.3	479.5	154.5	AB	AA	-	-	AB	AB	AB	AB	AB	not AA	AB	not AA	BB	BB	AB	AA	AA	AA	-	AB	not AA	AB	-	-	AA	-	AB	AA	AB	AA	AA	AA	AA	AA	AA	AA	AA	AA	AA	AA
34387	1	2	50.9	277	982.5	1299	226.1	705.5	316.5	AB	AB	-	-	AB	AB	AB	AB	AB	not AA	AB	not AA	BB	BB	AB	AA	AA	AA	-	AB	not AA	AB	not AA	-	AB	-	AB	BB	AA	AA	AA	AA	AA	AA	AA	AA	AA	AA	AA	AA
34388	1	2	46.1	301	1090.5	1390	254.9	789.5	299.5	AA	AB	-	not AA	BB	BB	BB	BB	AB	not AA	AB	not AA	AB	AB	AA	BB	BB	BB	not AA	AB	not AA	AB	not AA	not AA	AB	-	AB	AA	AA	AB	AB	AB	AB	AB	AB	AB	BB	BB	BB	BB
34389	1	2	47.6	314	1175.5	1459	266.4	861.5	283.5	AB	AB	-	BB	AB	AB	AB	AB	AB	not AA	AB	not AA	AB	AB	AA	BB	BB	-	not AA	AB	not AA	AB	not AA	not AA	AB	-	AA	AB	AA	AB	AB	AB	AB	AB	AB	AB	AB	AB	AB	AB
34390	2	2	46.1	256	842.5	1071	209.9	586.5	228.5	AB	AB	-	not AA	BB	BB	BB	BB	BB	BB	BB	BB	BB	BB	BB	BB	BB	BB	not AA	BB	-	BB	not AA	BB	-	-	AB	AB	AB	AB	-	-	AB	BB	AB	AB	BB	BB	BB	BB
34392	1	2	47.5	296	1173.5	-	248.5	877.5	-	BB	AB	-	not AA	AB	AB	AB	AB	AB	not AA	AB	not AA	AB	AB	AA	AB	BB	BB	BB	BB	-	BB	not AA	not AA	-	-	BB	AB	AB	AB	-	-	AB	AB	AB	AB	AB	AB	AB	AB
34393	2	2	48.1	258	896.5	1049	209.9	638.5	152.5	AA	AB	-	not AA	BB	BB	BB	BB	BB	BB	BB	BB	BB	AB	AB	AB	BB	BB	BB	BB	-	AB	-	not AA	AB	-	AB	AB	AB	-	AB	AB	AB	AB	AB	AB	AB	AB	AB	AB
34394	2	2	48.9	243	788	883	194.1	545	95	AA	AB	-	not AA	AB	AB	AB	AB	AB	not AA	AB	not AA	AB	AB	AB	AB	AB	AB	not AA	AA	not AA	AA	-	-	-	-	AB	AA	AA	AA	-	-	AA	AB	AB	AB	AB	AB	AB	AB
34395	2	2	46	253	798	835	207	545	37	AB	AB	-	not AA	AB	AB	AB	AB	AB	not AA	AB	not AA	AB	AB	AB	AB	AB	AB	not AA	AB	-	AB	-	not AA	AB	-	AB	AA	AA	AA	AA	AA	AA	AA	AB	AB	AB	AB	AB	AB
34396	2	2	45.7	252	818.5	1019	206.3	566.5	200.5	AB	-	-	not AA	BB	BB	BB	BB	BB	-	BB	-	BB	BB	AB	AB	AB	AB	not AA	AB	-	-	-	-	AA	-	AB	AA	BB	AA	AA	AA	AA	AA	AA	AA	AA	AA	AA	AA
34397	1	2	44.7	253	958	-	208.3	705	-	AA	AB	-	not AA	BB	BB	BB	BB	BB	-	BB	-	BB	BB	AB	AB	AB	AB	not AA	AB	-	AB	-	not AA	AB	-	AA	AB	BB	AA	AA	AA	AA	AA	AA	AA	AA	AA	AA	AA
34398	1	2	42.4	264	1093	-	221.6	829	-	AA	AA	-	not AA	AB	AB	AB	AB	AB	not AA	AB	not AA	AB	AB	AB	AB	AB	AB	-	AB	BB	AA	-	-	AA	-	AB	AB	AA	AB	AB	AB	AB	AB	AB	AB	AB	AB	AB	AB
34399	2	2	39.9	213	640.5	802	173.1	427.5	161.5	BB	AB	-	BB	BB	AB	AB	AB	AB	not AA	AB	not AA	AB	AB	AB	AB	AB	AB	not AA	BB	not AA	BB	BB	-	AA	-	AB	AB	AB	AA	AA	AA	AA	AA	AA	AA	AA	AA	-	AB
34401	2	2	45.8	226	701	-	180.2	475	-	AA	AB	-	not AA	BB	BB	BB	BB	BB	BB	BB	BB	BB	AB	AA	AB	BB	BB	BB	AB	not AA	AB	not AA	-	AB	-	AA	AA	AA	AA	AA	AA	AA	AA	AB	AB	AB	AB	AB	AB
34402	2	2	36.5	248	817	1032	211.5	569	215	AB	AA	-	not AA	AA	AA	AA	AA	AA	not AA	AB	not AA	AB	AB	AA	AA	AA	AA	-	AA	-	-	not AA	-	-	-	AA	AA	-	-	-	-	AA	-	AA	AA	AB	AB	AB	AB
34405	1	6	57.4	379.8	1015	-	322.4	635.2	-	AA	AA	-	not AA	AA	AA	AA	AA	AA	-	AA	-	AA	AA	AA	AB	AB	AB	-	BB	-	BB	BB	not AA	BB	-	AA	AA	AA	AA	AA	AA	AA	AA	AA	AA	AA	AA	AA	AA
34406	2	6	54.7	289.5	762	940	234.8	472.5	178	-	AB	-	not AA	AB	AB	AB	AB	AB	-	AB	-	AA	AA	AA	AB	AB	-	-	BB	-	AB	not AA	not AA	AB	-	AB	AA	AA	AA	AA	AA	AA	AA	AA	AA	AA	AA	AA	AA
34407	2	6	62.7	356.3	-	-	293.6	-	-	AB	AB	-	BB	BB	BB	BB	BB	BB	not AA	BB	not AA	AB	AB	AB	AA	AA	AA	-	AA	-	AA	-	-	AA	-	AB	AB	AA	AB	AB	AB	AB	AB	AB	AB	AA	AA	AA	AA
34408	2	6	60.7	368.9	966	-	308.2	597.1	-	AB	AB	-	BB	AB	AB	AB	AB	AB	not AA	AB	not AA	AB	AB	AB	-	AB	AB	-	AB	-	AB	-	-	AA	-	AB	AB	AA	AB	AB	AB	AB	AB	AB	AB	AB	AB	AB	AB
34409	2	6	48	309.9	852	908	261.9	542.1	56	AB	AB	-	BB	BB	BB	BB	BB	BB	not AA	BB	not AA	AB	AB	AB	AA	AA	AA	-	AA	-	AB	not AA	-	AB	-	-	-	-	-	-	-	AA	-	AA	AA	AA	AA	AA	AA
34411	2	6	52.8	340.3	1018	1162	287.5	677.7	144	AB	AB	-	-	AB	AB	AB	AB	AB	-	AB	-	AA	AA	AA	-	AA	AA	-	AB	-	AB	not AA	-	AB	-	AA	AB	AA	AB	AB	AB	-	AB	AB	AB	AB	AB	AB	AB
34413	2	6	56.4	317.7	939	-	261.3	621.3	-	AA	AB	-	-	AB	AB	AB	AB	AB	-	AB	-	AA	AA	AA	AA	AA	AB	-	AB	-	AB	-	not AA	AB	-	AB	AA	AA	AA	AA	AA	AA	AA	AA	-	AA	AA	AA	AA
34414	2	6	52.2	269.8	827	997	217.6	557.2	170	AA	BB	-	-	BB	BB	BB	BB	BB	-	BB	-	BB	BB	AB	-	AB	AB	not AA	AB	-	AB	not AA	-	AB	not AA	AB	AB	AB	AB	AB	AB	-	AB	BB	BB	BB	BB	BB	BB
34416	1	6	54.7	353.5	1119	1449	298.8	765.5	330	AB	AB	-	BB	AB	AB	AB	AB	AB	not AA	AB	not AA	AB	AB	AB	AB	AB	AB	-	AB	-	AB	not AA	-	AB	-	BB	AB	AA	AB	AB	AB	AB	AB	AB	AB	AB	AB	AB	AB
34417	1	6	56.3	361.4	1364	1719	305.1	1002.6	355	AA	AB	-	not AA	AB	AB	AB	AB	AB	-	AB	-	AA	AA	AA	AA	AA	AA	-	AB	-	AB	not AA	-	AB	-	BB	AB	AA	-	AB	AB	AB	AA	AA	AA	AA	AA	AA	AA
34419	2	6	49.8	348	974	1197	298.2	626	223	-	-	-	-	-	-	-	-	-	-	-	-	-	-	-	-	-	-	-	-	-	AB	-	-	AB	-	-	-	-	-	-	-	-	-	-	-	-	-	-	-
34420	2	6	57.9	330	860	1042	272.1	530	182	AB	BB	-	-	AA	AA	AA	AA	AA	-	AA	-	AB	BB	BB	AB	AB	AB	-	BB	not AA	AB	not AA	not AA	AB	-	AA	AB	AA	AB	AB	AB	AB	AB	AB	AB	AB	AB	AB	AB
34421	2	6	47.4	310.3	856	1129	262.9	545.7	273	AB	AB	not BB	-	AA	AA	AA	AA	AA	-	AA	-	AB	AB	AB	BB	BB	BB	not AA	BB	not AA	BB	BB	not AA	BB	-	AB	AA	AA	AB	AB	AB	AA	AA	BB	BB	AB	AB	AB	AB
34422	2	6	58.5	374	971	1245	315.5	597	274	AB	AB	not BB	-	AA	AA	AA	AA	AA	-	AA	-	AA	AB	AB	AA	AB	AB	-	BB	not AA	AB	not AA	not AA	AB	-	AA	AB	AA	AB	AB	AB	AB	AB	AB	AB	AB	AB	AB	AB
34423	2	6	58.6	315.5	910	1093	256.9	594.5	183	AA	BB	-	not AA	AB	AB	AB	AB	AB	not AA	AB	not AA	BB	BB	BB	AB	AB	AB	not AA	BB	not AA	BB	BB	-	BB	-	BB	-	AA	BB	BB	BB	AB	AB	BB	BB	BB	BB	BB	BB
34424	1	6	59.1	374.3	1178	1474	315.2	803.7	296	AA	BB	-	not AA	BB	BB	BB	BB	BB	not AA	BB	not AA	BB	BB	BB	-	AB	AB	not AA	BB	not AA	BB	BB	not AA	BB	-	AA	BB	AB	AB	AB	AB	-	AB	BB	BB	BB	BB	BB	BB
34425	1	6	58	355	1051	1425	297	696	374	AB	AB	-	BB	BB	BB	BB	BB	BB	BB	BB	BB	BB	BB	AB	-	AB	AB	BB	BB	-	AB	-	not AA	AB	-	AA	AB	AA	AA	AA	AA	-	AA	AA	AA	AA	AA	AA	AA
34426	1	6	47.6	336.8	1118	1460	289.2	781.2	342	AB	AB	-	BB	BB	AB	AB	AB	AB	not AA	AB	not AA	AB	AB	AB	AA	AA	AA	-	BB	BB	BB	BB	-	BB	-	AA	BB	AB	AB	AB	AB	AB	BB	BB	BB	BB	BB	BB	BB
34427	1	6	48.3	408.8	1221	1609	360.5	812.2	388	AB	AB	-	BB	BB	AB	AB	AB	AB	not AA	AB	not AA	AB	BB	BB	AA	AA	AA	-	AB	-	AA	-	-	AA	-	AB	BB	AB	-	-	-	BB	-	BB	BB	BB	BB	BB	BB
34428	2	6	41.5	255.7	719	-	214.2	463.3	-	AB	AB	-	not AA	AB	AB	AB	AB	AB	not AA	AB	not AA	AB	AB	AB	AB	AB	AB	-	AA	not AA	AA	-	-	AA	-	AB	AB	AA	AB	AB	AB	AB	AB	AB	AB	AB	AB	AB	AB
34429	1	6	58.6	429.6	1016	1420	371	586.4	404	AB	BB	-	-	AA	AA	AA	AA	AA	-	AA	-	AA	AB	AB	AB	AB	AB	-	BB	not AA	AB	not AA	not AA	AB	-	-	-	-	-	-	-	AB	-	AB	AB	AB	AB	AB	AB
34430	2	6	56.2	373.2	1129	1352	317	755.8	223	AB	BB	-	-	AA	AA	AA	AA	AA	-	AA	-	AA	AB	AB	AA	AA	AA	-	BB	BB	AB	not AA	-	AB	-	AA	BB	AB	AB	AB	AB	AB	AB	BB	BB	BB	BB	BB	BB
34431	1	6	57.3	415	1402	1810	357.7	987	408	AA	BB	-	-	AA	AA	AA	AA	AA	-	AA	-	AA	AB	AB	AA	AA	AA	-	BB	BB	AB	not AA	-	AB	-	BB	AB	AB	AB	AB	AB	AA	AA	BB	BB	AB	AB	AB	AB
34432	1	6	42.3	346.9	1228	1598	304.6	881.1	370	AB	AB	-	not AA	AB	AB	AB	AB	AB	-	AB	-	AB	BB	BB	AB	AB	AB	not AA	BB	not AA	AB	not AA	-	-	-	-	-	-	-	-	-	AB	-	BB	BB	BB	BB	BB	BB
34433	1	6	44.9	300	1015	1205	255.1	715	190	BB	BB	-	BB	BB	BB	BB	BB	BB	BB	BB	BB	BB	BB	BB	-	BB	BB	not AA	AB	-	AA	-	-	AA	-	AA	AB	AA	AB	AB	AB	AB	AB	AB	AB	AB	AB	AB	AB
34435	2	6	41.5	233.6	661	-	192.1	427.4	-	BB	AB	-	not AA	AB	AB	AB	AB	AB	not AA	AB	not AA	AB	AB	AA	AB	AB	AB	not AA	AA	BB	AA	-	-	AA	-	AB	AA	AA	AA	AA	AA	AA	AA	AA	AA	AA	AA	AB	AB
34436	1	6	56.5	420.4	1160	-	363.9	739.6	-	AA	BB	-	-	AA	AA	AA	BB	AA	-	AA	-	AA	AB	AB	AA	AA	AB	not AA	BB	not AA	BB	BB	not AA	BB	-	AA	-	AB	BB	BB	BB	BB	BB	AB	AB	AB	AB	AB	AB
34437	1	6	52.5	394.4	1177	1999	341.9	782.6	822	AA	AB	not BB	-	AA	AA	AA	AA	AA	-	AA	-	AB	AB	AB	BB	BB	BB	not AA	BB	not AA	BB	BB	not AA	BB	-	AB	AA	AA	AB	AB	AB	AA	AA	AB	AB	AA	AA	AA	AA
34438	1	6	51.2	339.5	1067	1353	288.3	727.5	286	AA	BB	-	-	AB	AB	AB	AB	AA	-	AA	-	AA	AA	AA	AA	AA	AB	not AA	AB	-	AA	-	-	AA	-	AB	AA	AA	AB	AB	AB	AB	AB	AB	AB	BB	BB	BB	BB
34440	2	6	56.1	347.1	885	1116	291	537.9	231	AA	AB	-	not AA	AB	AA	AA	AA	AA	-	AA	-	AA	AA	AB	AB	AB	AA	-	AB	-	AB	not AA	not AA	AB	-	AA	AB	AA	BB	BB	AB	AB	AB	AB	AB	AB	AB	AB	AB
34441	2	6	48.4	250.5	924	1193	202.1	673.5	269	AA	BB	-	-	AB	AB	AB	AB	AB	-	AB	-	BB	BB	AB	AB	AB	AB	not AA	AB	-	AB	not AA	-	AB	-	AB	AA	AB	AB	AB	AB	AB	-	BB	BB	BB	BB	BB	BB
34442	2	6	55	315	1058	1318	260	743	260	AA	AB	-	-	BB	BB	BB	BB	BB	not AA	BB	not AA	BB	BB	BB	AB	AB	AB	not AA	BB	not AA	BB	BB	not AA	BB	-	AB	BB	AA	BB	BB	BB	AB	AB	BB	BB	BB	BB	BB	BB
34443	1	6	48.2	333.2	1012	1379	285	678.8	367	AB	AB	not BB	-	AA	AA	AA	AA	AA	-	AA	-	AB	AB	AB	-	BB	BB	not AA	BB	not AA	BB	BB	not AA	BB	-	AB	AA	AA	AB	AB	AB	AA	AA	AB	AB	AA	AA	AA	AA
34444	2	6	52.9	356.3	-	-	303.4	-	-	AB	AB	not BB	-	AA	AA	AA	AA	AA	-	AA	-	AA	AA	AA	AB	AB	AB	not AA	BB	BB	-	BB	-	BB	-	AA	AB	AB	AB	AB	AB	AA	AA	BB	BB	AB	AB	AB	AB
34445	1	6	57.4	376.4	1244	1671	319	867.6	427	AA	BB	-	-	AB	AB	AB	AB	AA	-	AA	-	AA	AA	AA	-	AA	AB	not AA	AB	-	AA	-	-	AA	-	AB	AB	AB	AB	AB	AB	AB	AB	AB	AB	BB	BB	BB	BB
34446	2	6	40.1	281.1	855	1025	241	573.9	170	AA	BB	-	-	AA	AA	AA	AB	AA	-	AA	-	AA	AA	AA	AA	AA	AB	not AA	BB	not AA	AB	not AA	-	AB	-	AB	AB	AB	AB	AB	AB	AB	AB	AB	AB	BB	BB	BB	BB
34447	2	6	43.5	296.2	920	1201	252.7	623.8	281	AA	BB	-	-	AA	AA	AA	AB	AA	-	AA	-	AA	AA	AA	AA	AA	AB	not AA	AB	-	AA	-	-	BB	-	AA	AA	AA	AB	AB	AB	AB	AB	AB	AB	BB	BB	BB	BB
34448	1	6	50.1	357.3	1276	1526	307.2	918.7	250	AA	BB	-	-	BB	-	BB	BB	AA	-	AA	-	AA	AB	AB	AA	AA	AB	not AA	BB	not AA	BB	BB	not AA	BB	-	AA	BB	AB	BB	BB	BB	BB	BB	AB	AB	AB	AB	AB	AB
34449	1	6	58.3	394	1147	1523	335.7	753	376	AA	AB	-	-	BB	BB	BB	BB	BB	-	BB	-	BB	BB	AB	AB	AB	AB	not AA	AB	-	AB	not AA	not AA	AB	not AA	AB	AB	AB	AB	AB	AB	AB	AB	BB	BB	BB	BB	BB	BB
34501	2	3	45.4	235.6	755.7	919	190.2	520.1	163.3	BB	BB	-	-	BB	AB	AB	AB	AB	-	AB	-	AB	AB	AB	AB	AB	AB	-	AB	-	AB	not AA	not AA	AB	-	BB	BB	AB	AA	AA	AA	AA	AA	AA	AA	AA	AA	AA	AA
34502	2	3	51.8	275	967	1050	223.2	692	83	AB	AB	-	-	BB	AB	AB	AB	AA	-	AA	-	AA	AA	AA	AA	AA	AA	-	AB	-	AA	-	-	AA	-	AA	AB	AB	BB	BB	BB	BB	AB	AB	AB	BB	BB	BB	BB
34503	2	3	46.1	226.5	724.7	855	180.4	498.2	130.3	BB	BB	-	not AA	BB	BB	AB	AB	AB	-	AB	-	AB	AB	AB	AB	AB	AB	-	BB	not AA	BB	BB	not AA	BB	-	BB	AA	-	AA	AA	-	AA	AA	AA	AA	AA	AA	AA	AA
34505	2	3	39.3	227.4	707.3	800	188.1	479.9	92.7	AB	AB	not BB	-	AA	AA	AA	AA	AA	-	AA	-	AB	AB	AB	AB	AB	AB	-	AB	-	AB	not AA	not AA	AB	-	AB	AA	AA	AA	AA	AA	AA	AA	AA	AA	AA	AA	AA	AA
34506	1	3	40.1	271	1021	1337	230.9	750	316	AA	AB	not BB	-	AA	AB	AB	AB	AB	not AA	AB	not AA	AB	AB	AB	-	AA	AA	-	AB	not AA	AB	not AA	-	AB	-	AA	AB	AB	AA	AA	AA	-	AA	AB	AB	AB	AB	AB	AB
34508	1	3	46.6	316	1124	1530	269.4	808	406	AA	AB	-	-	AB	AB	AB	AB	AB	not AA	AB	not AA	AB	AA	AA	AB	AB	AB	not AA	AB	-	AB	not AA	-	AB	-	AB	AA	AA	BB	BB	BB	AB	AB	BB	BB	BB	BB	BB	BB
34509	2	3	38.6	250.8	852.2	1100	212.2	601.4	247.8	AA	BB	-	-	AB	AB	AB	AB	AB	not AA	AB	not AA	AB	AB	AB	AB	AB	AB	not AA	AB	not AA	AB	not AA	BB	BB	-	BB	BB	AA	AB	BB	BB	BB	AB	AB	AB	AB	AB	AB	AB
34510	2	3	39.6	204.1	724.2	923	164.5	520.1	198.8	AB	AB	-	not AA	AA	AA	AA	AA	AA	-	AA	-	AA	AA	AA	AB	AB	AB	not AA	AB	-	AB	not AA	not AA	AB	-	AA	AA	AA	AA	AA	-	AA	AA	AA	AA	AB	AB	AB	AB
34511	2	3	36.7	191.9	692.4	899	155.2	500.5	206.6	AA	AA	-	BB	BB	BB	BB	BB	BB	not AA	AB	not AA	AB	AB	AB	AB	AB	AB	not AA	AB	-	AB	-	not AA	AB	-	AA	AB	AB	AB	AB	AB	AB	AB	AB	AB	AB	AB	AB	AB
34512	1	3	40.5	200.1	777.2	920	159.6	577.1	142.8	BB	AA	-	BB	BB	BB	BB	BB	BB	BB	BB	BB	BB	BB	AA	BB	BB	AB	not AA	AA	BB	AB	not AA	-	AB	-	AA	AB	AB	AA	AA	AA	AA	AA	AA	AA	AA	AA	AA	AA
34514	2	3	53.2	285	876.8	1083	231.8	591.8	206.2	BB	AB	-	-	AA	AA	AA	AA	AA	-	AA	-	AB	AB	AB	AB	AB	AB	not AA	BB	-	BB	BB	not AA	BB	-	AA	AA	AA	AB	AB	AB	AA	AA	BB	BB	BB	BB	BB	BB
34515	2	3	48.7	262.7	868.6	1193	214	605.9	324.4	AA	BB	-	not AA	BB	-	BB	BB	BB	not AA	BB	not AA	AB	AA	AA	AA	AB	AB	not AA	AB	-	AB	not AA	-	AB	-	BB	AB	AA	AB	AB	AB	AB	AB	AB	AB	AB	AB	AB	AB
34516	1	3	44.3	250.3	995	1293	206	744.7	298	AA	AB	-	not AA	AB	AB	AB	AB	AB	not AA	AB	not AA	AB	BB	BB	BB	AB	AB	-	AB	not AA	AB	not AA	-	AB	-	AB	AB	AB	AA	AA	AA	AA	AA	AB	AB	AB	AB	AB	AB
34517	1	3	50.8	280.6	947.5	1276	229.8	666.9	328.5	AA	AB	-	-	AA	AA	AB	AB	BB	BB	BB	BB	BB	BB	BB	BB	BB	AB	not AA	AB	not AA	AB	not AA	-	AB	-	AB	AB	AB	AA	AA	AA	AA	AA	AB	AB	AB	AB	AB	AB
34518	2	3	44	237	689.8	808	193	452.8	118.2	AA	AB	-	not AA	AB	AB	BB	BB	BB	BB	BB	BB	BB	BB	BB	BB	BB	AB	not AA	AB	not AA	BB	BB	-	BB	-	-	-	-	-	-	-	AA	-	AB	AB	AB	AB	AB	AB
34519	1	3	39.5	251.4	1043	1323	211.9	791.6	280	AA	AB	-	-	AA	AA	AB	AB	AB	not AA	AB	not AA	AB	BB	BB	BB	AB	AB	-	AA	not AA	AB	not AA	-	AB	-	AB	AB	AB	AA	AA	AA	AA	AA	AB	AB	BB	BB	BB	BB
34521	1	3	43.5	242.4	971	1297	198.9	728.6	326	AA	AA	-	BB	BB	BB	BB	BB	BB	not AA	BB	not AA	BB	BB	AB	AB	AB	AA	-	AA	not AA	AB	not AA	-	AB	-	AA	AB	BB	AA	AA	AA	AA	AA	AB	AB	AA	AA	AA	AA
34522	1	3	43	194.1	901.8	1071	151.1	707.7	169.2	AA	AA	-	BB	BB	BB	BB	BB	BB	BB	BB	BB	BB	BB	BB	BB	BB	AB	not AA	AA	not AA	AB	not AA	-	AB	-	AB	AB	AB	AA	AA	AA	AA	AA	AB	AB	AA	AA	AA	AA
34523	2	3	41.7	218.7	754.1	754	177	535.4	-0.1	AA	AA	-	BB	BB	BB	BB	BB	BB	BB	BB	-	BB	BB	BB	BB	BB	AB	not AA	AB	-	AB	-	not AA	AB	-	AA	-	BB	AB	AB	AB	AB	AB	AB	AB	AB	AB	AB	AB
34525	1	3	52.2	277.7	1073	1372	225.5	795.3	299	AB	AA	-	-	AA	AA	AA	AA	AA	-	AA	-	AB	AB	AB	AB	AB	AB	not AA	BB	-	BB	BB	not AA	BB	-	AB	AA	AA	AB	AB	AB	AA	AA	AB	AB	AB	AB	AB	AB
34526	1	3	45.9	269.4	1064	1311	223.5	794.6	247	AB	AB	-	BB	BB	BB	BB	BB	BB	BB	BB	BB	AB	AB	AB	AB	AB	AB	not AA	BB	-	AB	not AA	not AA	AB	-	AB	AA	AA	AA	AA	AA	AA	AA	AA	AA	AB	AB	AB	AB
34528	2	3	50.7	258.1	812.4	1030	207.4	554.3	217.6	AB	AB	-	BB	BB	BB	BB	BB	BB	BB	BB	BB	BB	BB	BB	-	BB	AB	not AA	AB	not AA	AB	not AA	-	-	-	AA	AA	AA	AA	AA	AA	AA	AA	AA	AA	AB	AB	AB	AB
34529	2	3	47	213.7	829.6	1054	166.7	615.9	224.4	AA	AB	-	-	AB	AB	AB	AB	AA	-	AA	-	AA	AB	AB	-	BB	BB	-	BB	-	BB	BB	-	BB	-	AB	AB	AA	AB	AB	AB	-	AB	AB	AB	BB	BB	BB	BB
34531	2	3	48	223.3	826.6	1046	175.3	603.3	219.4	BB	BB	-	BB	AB	AB	AB	AB	AB	BB	BB	BB	BB	BB	BB	AB	AA	AA	-	AA	-	AA	-	-	AA	-	AA	AA	AA	AA	AA	AA	AA	AA	AA	AA	AB	AB	AB	AB
34532	2	3	47.7	264.4	825.9	994	216.7	561.5	168.1	AA	AB	-	not AA	AA	AA	AA	AA	AA	-	AB	not AA	AB	BB	BB	AB	AB	AB	not AA	BB	not AA	AB	not AA	-	AB	-	-	AB	AA	AB	AB	AB	AB	AB	AB	AB	AB	AB	AB	AB
34533	1	3	50.2	307.1	1273.5	1677	256.9	966.4	403.5	AA	AB	-	BB	AB	AB	AB	BB	BB	BB	BB	BB	BB	BB	BB	BB	BB	AB	not AA	AB	not AA	BB	BB	-	BB	-	BB	AB	AA	AB	AB	AB	AB	AB	AB	AB	AB	AB	AB	AB
34535	2	3	50.7	272.2	846.9	1108	221.5	574.7	261.1	BB	BB	-	not AA	AB	AB	AB	AB	AB	not AA	AB	not AA	AB	AB	AB	-	AB	AB	not AA	AB	-	AB	not AA	not AA	AB	-	AB	AB	AA	AB	AB	AB	AB	AB	AB	AB	BB	BB	BB	BB
34539	2	3	36.6	217.8	753.7	953	181.2	535.9	199.3	AB	BB	-	-	AB	AB	AB	AB	AB	not AA	AB	not AA	AB	AB	AB	AB	AB	AB	not AA	AB	not AA	AB	not AA	BB	BB	-	BB	-	AA	AB	BB	BB	BB	AB	AB	AB	AB	AB	AB	AB
34540	2	3	52.8	283.7	875.9	1098	230.9	592.2	222.1	AA	AB	-	not AA	AA	AA	AA	AA	AA	-	AA	-	AA	AB	AB	AB	AB	AB	-	BB	not AA	AB	not AA	not AA	AB	-	-	AB	AA	AB	AB	AB	AB	AB	AB	AB	BB	BB	BB	BB
34541	1	3	47.1	237.8	940	1210	190.7	702.2	270	AA	AB	-	BB	BB	BB	BB	BB	BB	BB	BB	BB	BB	BB	BB	BB	BB	AB	not AA	AB	not AA	BB	BB	-	BB	-	AA	AB	-	-	-	AB	AA	-	AB	AB	AB	AB	AB	AB
34542	2	3	45	238.2	-	-	193.2	-	-	AA	AB	-	not AA	AB	AB	AB	AB	AB	-	AA	-	AA	AB	AB	AB	AB	AB	-	BB	not AA	AB	not AA	-	AB	-	AA	AB	AA	AB	AB	AB	-	AB	AB	AB	BB	BB	BB	BB
34543	1	3	40.2	248.1	926	1178	207.9	677.9	252	AA	AB	-	BB	BB	BB	BB	BB	BB	BB	BB	BB	BB	BB	BB	-	AB	AA	-	AA	not AA	AB	not AA	-	AB	-	AA	AB	AB	AA	AA	AA	-	AB	AB	AB	BB	BB	BB	BB
34544	2	3	49.5	258.5	805.3	987	209	546.8	181.7	AA	AB	-	BB	BB	BB	BB	BB	BB	not AA	AB	not AA	AB	BB	BB	BB	AB	AB	-	AB	-	AB	not AA	not AA	AB	-	AB	AA	AA	AB	AB	AB	AB	AB	AB	AB	AB	AB	AB	AB
34545	1	3	45.7	271.9	1029	1304	226.2	757.1	275	AA	AB	-	BB	BB	BB	BB	BB	BB	BB	BB	BB	BB	BB	BB	-	BB	AB	not AA	AB	not AA	BB	BB	-	BB	-	BB	AB	AB	AB	AB	AB	AA	AA	BB	BB	BB	BB	BB	BB
34546	1	3	44.5	266.3	996	1275	221.8	729.7	279	AA	AA	-	-	AA	AA	AB	AB	AB	not AA	AB	not AA	AB	BB	BB	BB	BB	AB	not AA	AB	not AA	BB	BB	-	BB	-	AA	AB	AB	AA	AA	AA	AA	AA	AB	AB	AB	AB	AB	AB
34547	2	3	48.1	249.1	875.9	-	201	626.8	-	AA	AA	-	BB	BB	BB	BB	BB	BB	BB	BB	BB	BB	BB	BB	-	BB	AB	not AA	AA	not AA	AB	not AA	-	AB	-	-	AB	AB	AB	AB	AB	AB	AB	AB	AB	AB	AB	-	AB
34548	1	3	53.8	340.5	1279	1649	286.7	938.5	370	AB	BB	-	not AA	AB	AB	AB	AB	AB	not AA	AB	not AA	AB	AB	AB	BB	AB	AA	-	AA	-	AA	-	-	-	-	AA	AB	AB	BB	-	-	-	BB	BB	BB	BB	BB	BB	BB
34549	1	3	48.8	301.3	1312	1625	252.5	1010.7	313	BB	AB	-	BB	BB	BB	BB	AB	AB	not AA	AB	not AA	BB	AB	AB	AB	BB	BB	BB	BB	-	BB	not AA	not AA	BB	-	BB	AB	AB	BB	BB	BB	AB	AB	BB	BB	BB	BB	BB	BB
34550	1	3	49.9	316.7	1401	1921	266.8	1084.3	520	BB	AB	-	not AA	BB	BB	BB	AB	AB	not AA	AB	not AA	BB	AB	AA	AA	AB	AB	not AA	AB	-	AA	-	-	AB	-	AA	BB	BB	BB	BB	AA	BB	BB	BB	BB	BB	BB	BB	BB
34551	1	3	41.2	278.4	933	1278	237.2	654.6	345	AA	AB	-	BB	AB	BB	BB	BB	BB	BB	BB	BB	BB	BB	BB	-	BB	AB	not AA	AB	not AA	BB	BB	not AA	BB	-	BB	BB	AB	AB	AB	BB	AB	AB	BB	BB	BB	BB	BB	BB
34552	1	3	52.9	333.6	1126	1463	280.7	792.4	337	AB	AB	-	not AA	BB	BB	BB	BB	BB	BB	BB	BB	BB	BB	BB	BB	BB	AB	not AA	AB	not AA	BB	BB	BB	-	-	AA	BB	AA	BB	BB	BB	BB	BB	BB	BB	BB	BB	BB	BB
34553	1	3	48.5	314.4	1180	1464	265.9	865.6	284	AB	AB	-	not AA	BB	AB	AB	AB	AB	not AA	AB	not AA	AB	BB	BB	BB	BB	BB	not AA	BB	-	BB	BB	BB	BB	-	AB	BB	AA	BB	BB	BB	BB	BB	BB	BB	BB	BB	BB	BB
34554	1	3	53.6	315.8	1120	1595	262.2	804.2	475	AB	AB	-	-	BB	AB	AB	AB	AA	-	AA	-	AA	AA	AA	AB	AB	AB	-	AB	-	AB	not AA	not AA	AB	-	AA	BB	AB	AB	AB	AB	AB	AA	AA	AA	AB	AB	AB	AB
34555	1	3	48.6	287.1	1020	1369	238.5	732.9	349	AB	BB	-	-	BB	AB	AB	AB	AA	-	AA	-	AA	AA	AA	AA	AA	AA	-	AB	-	AA	-	-	AA	-	AA	AB	AB	AB	AB	AB	AB	AB	AB	AB	AB	AB	AB	AB
34557	1	3	42.6	228.8	965	1210	186.2	736.2	245	BB	AA	-	BB	BB	BB	BB	BB	BB	BB	BB	BB	BB	BB	AB	BB	BB	AB	not AA	AA	BB	AB	not AA	-	AB	-	AB	AB	AB	AA	AA	AA	AA	AA	AB	AB	AB	AB	AB	AB
34558	1	3	43.2	260.6	-	-	217.4	-	-	AA	AA	-	BB	BB	BB	BB	BB	BB	not AA	AB	not AA	AB	AB	AA	AB	AB	AB	not AA	AA	not AA	AA	-	-	AA	-	AA	AA	AA	AA	AA	AA	AA	AA	AA	AA	AA	AA	AA	AA
34559	1	3	46.5	342	1148	1487	295.5	806	339	AB	AA	not BB	not AA	AB	BB	BB	BB	BB	not AA	BB	not AA	BB	BB	AB	AB	AB	AB	-	BB	-	AB	not AA	not AA	-	-	AB	AB	AA	AB	AB	AB	AB	AA	AA	AA	AA	AA	AA	AA
34560	2	3	44.9	254.5	901	-	209.6	646.5	-	AB	AB	-	BB	AB	AB	AB	AB	AB	not AA	AB	not AA	AB	AB	AB	-	BB	AB	-	AB	not AA	BB	BB	not AA	BB	-	AA	AB	AB	AA	AA	-	AA	AA	AB	AB	BB	BB	BB	BB
34561	2	3	36.3	205.1	655.6	749	168.8	450.5	93.4	AB	BB	-	BB	AB	AA	AA	AA	AA	-	AA	-	AA	AA	AA	AB	AB	AB	-	BB	not AA	BB	BB	not AA	BB	-	-	AB	-	AA	AA	AA	AA	AA	AA	AA	AB	AB	AB	AB
34562	1	3	36.7	268	1062	1404	231.3	794	342	BB	BB	-	not AA	BB	BB	BB	BB	BB	BB	BB	BB	AB	AB	AB	AB	AB	AB	not AA	BB	not AA	BB	BB	not AA	BB	-	BB	BB	AB	AB	AB	AB	AB	AB	AB	AB	AB	AB	AB	AB
34563	2	3	44.5	-	881.2	1072	-	-	190.8	AA	AB	-	BB	BB	BB	BB	BB	BB	not AA	AB	not AA	AB	AB	AB	BB	BB	AB	-	AB	not AA	AB	not AA	not AA	-	-	AB	AB	AA	AB	AB	AB	AB	AB	AB	AB	AB	AB	AB	AB
34564	1	3	48.9	290.5	1076	1361	241.6	785.5	285	AA	AB	-	not AA	AB	AB	AB	AB	AB	not AA	AB	not AA	AB	BB	BB	AB	AB	AB	not AA	BB	not AA	AB	not AA	-	AB	-	AA	AB	AA	AB	AB	AB	AB	AB	AB	AB	AB	AB	AB	AB
34565	2	3	43.2	223.3	727.9	883	180.1	504.6	155.1	AB	AA	-	BB	BB	AB	AB	AB	AB	not AA	AB	not AA	AB	AB	AB	AB	AB	AB	BB	BB	-	BB	BB	not AA	BB	not AA	AA	AB	AB	AA	AA	AA	AA	AA	AB	AB	AB	AB	BB	BB
34566	1	3	51.2	286.3	1175	1470	235.1	888.7	295	BB	AA	-	BB	BB	BB	BB	BB	AB	not AA	AB	not AA	AB	AB	AB	AB	AB	AA	not AA	AB	not AA	BB	BB	not AA	BB	-	AB	BB	BB	AA	AA	AA	AA	AA	BB	BB	AB	AB	BB	BB
34567	1	3	46.6	306.7	1214	1499	260.1	907.3	285	AA	BB	-	-	AB	AB	AB	AB	AB	not AA	AB	not AA	AB	AA	AA	AB	AB	AB	not AA	AB	-	AB	not AA	-	AB	-	-	AA	AA	AB	AB	AB	AA	AA	AB	AB	AB	AB	AB	AB
34568	1	3	40.8	264	1108	1507	223.2	844	399	AB	AB	-	-	AB	AB	AB	AB	AB	not AA	AB	not AA	AB	AA	AA	AA	AB	AB	not AA	AB	not AA	AB	not AA	-	AB	-	AA	AA	AA	BB	BB	BB	AB	AB	BB	BB	BB	BB	BB	BB
34569	2	3	39.6	216	740.6	803	176.4	524.6	62.4	BB	AA	-	not AA	AA	AA	AA	AA	AA	-	AA	-	AA	AA	AA	AB	AB	AB	-	AA	not AA	AA	-	not AA	AB	-	-	AB	AA	AA	AB	AB	AB	AA	AA	AA	AB	AB	AB	AB
34572	1	3	45.5	278.5	1137	1361	233	858.5	224	AA	AA	not BB	not AA	AB	AB	AB	AB	AB	not AA	AB	not AA	AB	AB	AB	AB	AB	AB	not AA	AB	-	AB	not AA	-	AB	-	AA	AB	AB	AB	AB	AB	AA	-	AB	AB	BB	BB	BB	BB
34573	2	3	45.8	262.2	926.8	1072	216.4	664.6	145.2	AB	AB	-	-	AB	AB	AB	AB	AB	not AA	AB	not AA	AB	AA	AA	BB	AB	AA	-	AA	-	AA	-	-	-	-	AB	AB	AB	BB	BB	BB	BB	BB	BB	BB	BB	BB	BB	BB
34574	2	3	43.5	276.5	893.5	1146	233	617	252.5	AA	AB	not BB	-	BB	BB	BB	BB	BB	BB	BB	BB	BB	BB	BB	BB	AB	AB	not AA	AB	-	AB	not AA	not AA	AB	-	AB	AB	AA	BB	BB	BB	-	BB	BB	BB	BB	BB	BB	BB
34575	1	3	50.5	307.3	1153	1346	256.8	845.7	193	BB	AB	-	-	AB	AB	AB	AB	AB	not AA	AB	not AA	AB	AB	AA	-	AA	AA	-	AB	-	AA	-	-	AA	-	AA	AA	AA	AA	AA	AA	AA	AA	AA	AA	AA	AA	AA	AA
34576	2	3	45	242.4	860.9	-	197.4	618.5	-	AB	BB	-	BB	BB	BB	BB	BB	BB	BB	BB	BB	BB	BB	AB	AB	AB	AB	BB	BB	-	AB	not AA	not AA	AB	-	AA	AA	AA	AA	AA	AB	AA	AA	AA	AA	AB	AB	AB	AB
34577	1	3	53.3	335.1	1350	1757	281.8	1014.9	407	BB	BB	-	BB	AB	AB	AB	AB	AB	BB	BB	BB	BB	BB	BB	-	AB	AB	not AA	AB	-	AB	not AA	-	AB	-	AA	AB	AA	AB	AB	AA	-	-	AA	AA	AB	AB	AB	AB
34578	2	3	47	273.2	889.2	1169	226.2	616	279.8	AA	BB	-	not AA	AB	AA	AA	AB	AB	-	AB	-	AA	AA	AA	AA	AA	AA	-	AA	-	AA	-	-	AA	-	AA	AA	-	-	-	-	AB	-	AB	AB	AB	AB	AB	AB
34579	2	3	50.4	234.5	875	956	184.1	640.5	81	AB	BB	-	not AA	BB	-	BB	BB	BB	not AA	BB	not AA	AB	AA	AA	AA	AB	AB	not AA	AB	-	-	not AA	-	AB	-	BB	AB	AA	AB	AB	AB	AB	AB	AB	AB	AB	AB	AB	AB
34580	2	3	39.8	222.4	756.2	916	182.6	533.8	159.8	AB	BB	-	not AA	BB	BB	AB	AB	AB	not AA	AB	not AA	AB	AB	AB	AA	AA	AA	not AA	AB	-	BB	BB	BB	BB	not AA	-	BB	AB	AB	AB	AA	AA	AA	AB	AB	AB	AB	AB	AB
34582	2	3	44.4	236.5	751.2	826	192.1	514.7	74.8	-	-	-	-	-	-	-	-	-	-	-	-	-	-	-	-	-	-	-	-	-	BB	-	-	BB	-	AA	-	AB	AA	AA	AA	-	AA	-	-	-	-	-	-
34585	2	3	45.4	278.5	853	1039	233.1	574.5	186	AA	AA	-	BB	BB	BB	BB	BB	BB	not AA	BB	not AA	BB	BB	BB	BB	BB	BB	BB	AB	-	AB	-	not AA	AB	-	AA	AB	AB	AB	AB	AB	AB	AB	AB	AB	AB	AB	AB	AB
34589	1	3	43.9	258.5	909	1282	214.6	650.5	373	AB	AA	-	BB	AB	AB	AB	AB	AB	not AA	AB	not AA	BB	BB	BB	BB	BB	BB	not AA	BB	-	BB	BB	not AA	BB	-	AB	AA	AA	AA	AA	AA	AA	AA	AA	AA	AB	AB	AB	AB
34590	2	3	46.4	288.2	884.6	1166	241.8	596.4	281.4	BB	AB	-	not AA	AB	AB	AB	AB	AB	not AA	AB	not AA	AB	BB	BB	-	AB	AB	not AA	BB	not AA	BB	BB	-	BB	-	BB	BB	AB	BB	BB	BB	-	BB	BB	BB	BB	BB	BB	BB
34591	2	3	36.1	231.7	834.6	-	195.6	602.9	-	AA	AB	-	-	AB	AA	AA	AA	AA	-	AA	-	AA	AA	AA	AB	AB	AB	-	AB	-	AB	not AA	not AA	AB	-	AA	AB	AA	AB	-	-	AB	AB	AB	AB	AB	AB	AB	AB
34592	1	3	38.4	314.5	935	1172	276.1	620.5	237	AA	AA	-	BB	BB	BB	BB	BB	BB	not AA	AB	not AA	AB	AB	AB	-	AB	AB	not AA	AB	-	AB	-	not AA	AB	-	AB	AB	AB	AB	-	-	AB	AB	AB	AB	AB	AB	AB	AB
34593	1	3	-	248.9	1072	1375	-	823.1	303	BB	AA	-	not AA	AB	AB	AB	AB	AB	not AA	AB	not AA	AB	AB	AB	AB	AB	AA	not AA	AB	not AA	BB	BB	-	BB	-	BB	AB	AB	AB	AB	AB	AA	AA	BB	BB	BB	BB	BB	BB
34594	1	3	-	246.8	1136	1429	-	889.2	293	AB	AB	-	BB	BB	AB	AB	AB	AB	not AA	AB	not AA	AB	AB	AB	AA	AA	AA	-	BB	BB	BB	BB	-	BB	-	BB	BB	AB	AB	AB	AB	AB	AB	AB	AB	AB	AB	AB	AB
34602	1	4	52	456	1141	1354	404	685	213	AB	BB	-	BB	BB	BB	BB	AB	AB	not AA	AB	not AA	BB	BB	AB	BB	BB	BB	not AA	AB	-	AB	not AA	not AA	AB	-	AB	AA	AA	-	AA	AA	AA	AA	AB	AB	AB	AB	AB	AB
34605	2	4	53.1	391	766	-	337.9	375	-	AB	BB	-	not AA	AB	AB	AB	AB	AB	not AA	AB	not AA	BB	BB	AB	BB	BB	BB	not AA	AB	not AA	AB	not AA	not AA	AB	-	AB	AA	AA	AA	AA	AA	AA	AA	AA	AA	AA	AA	AA	AA
34606	1	4	47.1	340	-	-	292.9	-	-	AB	AA	-	not AA	BB	AB	AB	AB	AB	not AA	AB	not AA	BB	BB	AB	BB	BB	AB	-	AB	not AA	-	BB	not AA	-	-	AB	AA	AA	-	-	-	AA	AA	AA	AA	AA	AA	AA	AA
34607	1	4	58.1	440	1203	1525	381.9	763	322	AA	BB	-	not AA	AB	AA	AA	AA	AA	-	AA	-	AA	AA	AB	AB	AB	AA	-	AA	-	AA	-	-	AA	-	AB	AA	AA	AB	AB	AB	AB	AB	AB	AB	BB	BB	BB	BB
34608	2	4	49.4	346	793	906	296.6	447	113	AB	AB	-	not AA	BB	BB	BB	BB	BB	not AA	BB	not AA	BB	BB	BB	AB	AB	AB	not AA	AB	-	AB	not AA	-	AB	-	AA	AA	AA	AA	AA	AA	AA	AA	AA	AA	AA	AA	AA	AA
34610	2	4	47.9	329	747	779	281.1	418	32	AB	AB	-	-	AA	AA	AA	AA	AA	-	AA	-	AA	AA	AA	AA	AA	AA	-	AB	-	AB	not AA	-	AB	-	AB	AA	AA	AA	AA	AA	AA	AA	AA	AA	AA	AA	AA	AA
34611	2	4	49	259	583	730	210	324	147	AB	AB	-	-	AB	AB	AB	AB	AB	-	AB	-	AB	AB	AB	-	AB	AB	not AA	AB	-	AB	not AA	-	AB	-	AB	AA	AA	AA	AA	AA	AA	AA	AA	AA	AA	AA	AA	AA
34612	2	4	56.5	430	942	-	373.5	512	-	BB	AB	-	not AA	AB	AB	AB	AB	AB	not AA	AB	not AA	AB	AB	AB	AA	AA	AA	not AA	BB	-	AB	-	not AA	AB	-	AA	AB	BB	AA	AA	AA	AA	AA	AA	AA	AA	AA	AA	AA
34613	2	4	58.8	367	541	701	308.2	174	160	AB	AA	-	not AA	AB	AB	AB	AB	AB	not AA	AB	not AA	BB	BB	BB	AB	AB	AB	not AA	BB	-	BB	BB	not AA	BB	-	AA	BB	AB	AB	AB	AB	AB	AB	BB	BB	BB	BB	BB	BB
34615	2	4	63.5	378	849	1074	314.5	471	225	AB	AB	-	not AA	AB	AB	AB	AB	AB	-	AB	-	AB	AB	AB	AB	AB	AB	not AA	BB	-	BB	BB	BB	BB	not AA	AA	BB	AB	AA	AA	AA	AA	AA	AB	AB	AB	AB	AB	AB
34617	2	4	56.1	336	760	876	279.9	424	116	AB	AA	-	-	AB	AB	AB	AB	AB	not AA	AB	not AA	AB	AB	AB	AB	AB	AB	not AA	BB	-	BB	BB	not AA	BB	-	BB	AB	AA	AB	AB	AB	AA	AA	AB	AB	AB	AB	AB	AB
34618	2	4	56.3	374	789	982	317.7	415	193	AB	AB	-	not AA	BB	BB	BB	BB	AB	not AA	AB	not AA	AB	AB	AB	AB	AB	AB	not AA	BB	-	AB	not AA	-	AB	-	AA	AA	AA	-	BB	BB	AB	AB	AB	AB	AB	AB	AB	AB
34619	1	4	61.1	466	1211	1410	404.9	745	199	AA	AB	-	-	BB	BB	BB	BB	BB	not AA	BB	not AA	AB	AB	AB	-	AB	AA	not AA	AB	-	AB	not AA	-	AB	not AA	AB	AB	BB	AA	AA	AA	-	AA	AB	AB	AB	AB	AB	AB
34623	1	4	58.8	492	1279	1569	433.2	787	290	AA	AB	-	BB	BB	BB	BB	BB	BB	not AA	BB	not AA	BB	BB	AB	AB	AB	AB	not AA	AB	-	AB	not AA	-	-	-	AA	AA	AA	AB	AB	AB	AA	AA	AB	AB	AB	AB	AB	AB
34624	1	4	63.2	499	1326	-	435.8	827	-	AA	AB	-	BB	BB	BB	BB	BB	BB	BB	BB	BB	BB	BB	BB	-	BB	BB	BB	AB	-	AB	not AA	-	AB	-	-	BB	AA	-	-	-	AA	-	AB	AB	AB	AB	AB	AB
34625	1	4	50	389	960	1142	339	571	182	AA	AB	-	BB	BB	BB	BB	BB	AB	not AA	AB	not AA	BB	BB	BB	BB	BB	BB	-	AB	-	AB	not AA	-	AB	-	AB	AA	AA	AA	AA	AA	AA	AA	AA	AA	AA	AA	AA	AA
34626	2	4	46.2	346	-	-	299.8	-	-	AB	BB	-	not AA	AB	AB	AB	AB	AB	not AA	AB	not AA	BB	BB	AB	-	BB	AB	not AA	AA	BB	AB	not AA	-	AB	-	AA	AB	AB	AA	AA	AA	-	AA	AB	AB	AB	AB	AB	AB
34627	2	4	55	371	789	937	316	418	148	AA	AB	-	not AA	AB	AB	AB	AB	AB	not AA	AB	not AA	BB	BB	AB	BB	BB	BB	not AA	AB	not AA	AB	not AA	not AA	AB	-	AB	AA	AA	AA	AA	AA	AA	AA	AA	AA	AA	AA	AA	AA
34628	2	4	52.3	320	614	782	267.7	294	168	AA	BB	-	not AA	AB	AB	AB	AB	BB	BB	BB	BB	BB	BB	BB	BB	BB	AB	-	AA	not AA	AB	not AA	-	AB	-	AA	AB	AB	AA	AA	-	AA	AA	AB	AB	AB	AB	AB	AB
34629	1	4	56	443	1267	1629	387	824	362	AB	AB	-	-	AA	AA	AA	AA	AA	-	AA	-	AA	BB	BB	-	AA	AA	-	BB	BB	AA	-	-	AA	-	AB	BB	AA	BB	-	-	-	BB	BB	BB	BB	BB	BB	BB
34631	2	4	46.9	347	767	860	300.1	420	93	AB	AB	-	-	AB	-	AB	AB	AB	-	AB	-	AB	AB	AA	AA	AA	AA	-	AB	-	AB	not AA	-	AB	-	AA	AA	AA	AA	AA	AA	AA	AA	AA	AA	AA	AA	AA	AA
34632	2	4	44.3	340	811	809	295.7	471	-2	AB	AB	-	-	AA	AA	AA	AA	AB	not AA	BB	not AA	BB	BB	BB	-	AB	AB	not AA	AA	-	AA	-	-	AA	-	AB	AA	AA	AA	AA	AA	AA	AA	AA	AA	AA	AA	AA	AA
34633	2	4	39.9	329	783	830	289.1	454	47	AB	AB	-	not AA	BB	-	BB	BB	BB	not AA	BB	not AA	BB	BB	BB	AB	AB	AB	not AA	AA	-	AA	-	-	AA	-	AB	AA	AA	AA	AA	AA	AA	AA	AA	AA	AA	AA	AA	AA
34634	1	4	54.6	440	911	1125	385.4	471	214	AA	AB	-	not AA	BB	BB	BB	BB	BB	not AA	BB	not AA	AB	AB	AB	AB	AB	AB	BB	AB	-	AB	not AA	not AA	AB	not AA	AA	AB	BB	AA	AA	AA	AA	AA	AB	AB	AB	AB	AB	AB
34637	1	4	67.4	538	1226	-	470.6	688	-	AA	AB	-	not AA	BB	BB	BB	BB	BB	-	BB	-	AB	AB	AA	AB	AB	AB	not AA	AB	-	AB	not AA	-	AB	-	AA	AA	AA	AB	AB	AB	AA	AA	AB	AB	AB	AB	AB	AB
34638	1	4	68	522	1332	1586	454	810	254	AA	AB	-	BB	BB	-	BB	BB	BB	not AA	BB	not AA	BB	BB	AB	BB	BB	BB	BB	AB	-	AB	not AA	-	AB	-	AA	AA	AA	-	AB	AB	AA	AA	AB	AB	AB	AB	AB	AB
34640	2	4	61.3	433	1010	1286	371.7	577	276	AB	AB	-	-	AA	AA	AA	AA	AB	-	AA	-	AA	AA	AA	AB	AB	AB	not AA	AB	not AA	AB	not AA	-	AB	-	AA	AA	AA	AB	AB	AB	AA	AA	AB	AB	AA	AA	AA	AA
34646	1	4	59.5	447	1336	1614	387.5	889	278	AB	AA	-	not AA	BB	AB	AB	AB	AB	-	AB	-	AB	AB	AB	AB	AB	AB	not AA	BB	not AA	AB	not AA	-	AB	-	AB	AB	-	AB	AB	AB	AA	AA	AB	AB	AB	AB	AB	AB
34647	2	4	52.4	364	-	-	311.6	-	-	AA	AB	-	not AA	AB	AB	AB	AB	AB	not AA	AB	not AA	AB	AB	AB	AB	BB	BB	not AA	BB	not AA	BB	BB	not AA	BB	-	BB	BB	AB	AB	AB	AA	AA	AA	AB	AB	AA	AA	AA	AA
34648	2	4	52.6	334	693	888	281.4	359	195	AA	AA	-	not AA	AB	AB	AB	AB	AB	not AA	AB	not AA	AB	AB	AB	AB	BB	AB	-	AB	not AA	BB	BB	not AA	BB	-	BB	BB	AB	AB	AB	AA	AA	AA	AB	AB	AA	AA	AA	AA
34649	2	4	53.8	443	1132	1293	389.2	689	161	AA	AB	-	-	AA	AA	AA	AA	AA	-	AA	-	AA	-	AB	AB	AB	AB	not AA	BB	BB	AB	not AA	-	AB	-	AB	AB	AA	BB	BB	BB	AB	BB	BB	BB	BB	BB	BB	BB
34652	1	4	47	367	1008	1256	320	641	248	AB	AA	not BB	not AA	AB	AB	AB	AB	BB	not AA	AB	not AA	AB	AB	AA	AB	AB	AA	-	AB	not AA	AB	not AA	-	AB	-	AA	AB	AB	-	-	-	AA	AA	AB	AB	AB	AB	AB	AB
34653	2	4	60.1	393	1014	1208	332.9	621	194	AB	BB	-	not AA	AB	AB	AB	AB	AB	not AA	AB	not AA	AB	AA	AA	AB	BB	BB	not AA	BB	-	BB	BB	not AA	BB	-	AB	AA	AA	AB	AB	AB	AA	AA	AB	AB	AB	AB	AB	AB
34654	1	4	52.3	463	1271	1627	410.7	808	356	AB	AA	-	not AA	BB	AB	AB	AB	AB	-	AB	-	AB	AB	AB	AB	AB	AB	not AA	AB	-	BB	-	-	AA	-	AB	AA	AA	-	-	-	AA	AA	AB	AB	AB	AB	AB	AB
34657	2	4	50.1	425	832	1215	374.9	407	383	AB	BB	-	BB	BB	AB	AB	AB	AB	not AA	AB	not AA	AB	AB	BB	-	BB	AB	not AA	AB	-	AB	not AA	not AA	AB	-	AA	AB	AA	BB	BB	BB	BB	BB	BB	BB	BB	BB	BB	BB
34658	2	4	50.7	383	703	952	332.3	320	249	AB	AB	-	BB	BB	BB	BB	BB	BB	not AA	BB	not AA	AB	AB	AB	AB	BB	AB	-	AB	not AA	BB	BB	not AA	BB	-	BB	BB	AB	BB	BB	AB	AB	AB	AB	AB	AB	AB	AB	AB
34659	2	4	52.5	350	802	970	297.5	452	168	AB	AA	-	not AA	AB	AB	AB	AB	AB	not AA	AB	not AA	AB	AB	AB	AB	BB	BB	not AA	BB	-	BB	not AA	BB	BB	-	AA	BB	AB	-	-	-	AB	BB	AB	AB	AB	AB	AB	AB
34660	2	4	40.9	303	677	-	262.1	374	-	AA	AA	-	not AA	AB	AB	AB	AB	AB	not AA	AB	not AA	AB	AB	AB	AB	BB	BB	not AA	BB	not AA	BB	BB	not AA	BB	-	BB	BB	AB	AB	AB	AA	AA	AA	AB	AB	AA	AA	AA	AA
34661	2	4	50.6	387	818	1041	336.4	431	223	AA	AB	-	not AA	AB	AB	AB	AB	AB	not AA	AB	not AA	BB	BB	BB	BB	BB	BB	BB	BB	-	BB	-	not AA	BB	-	BB	AB	AB	BB	BB	BB	AB	AB	BB	BB	BB	BB	BB	BB
34662	1	4	50.9	448	1164	1532	397.1	716	368	BB	AA	-	not AA	AB	AB	AB	AB	AB	-	AB	-	AB	AB	AB	-	AB	AB	not AA	BB	-	AB	not AA	-	-	-	AA	AA	AA	BB	BB	BB	AB	AB	BB	BB	BB	BB	BB	BB
34663	2	4	51	328	-	-	277	-	-	AA	AB	-	BB	BB	BB	BB	BB	BB	not AA	BB	not AA	BB	BB	AB	AA	AA	AA	not AA	AB	-	AB	not AA	not AA	AB	not AA	AA	AB	-	-	AA	-	AA	AA	AB	AB	AB	AB	AB	AB
34664	2	4	55.3	355	861	1188	299.7	506	327	BB	BB	-	-	BB	AB	AA	AA	AA	-	AA	-	AA	AA	AA	AB	AB	AB	-	AB	-	AB	not AA	not AA	AB	-	BB	AB	AB	AB	AB	AB	AB	AB	AB	AB	AB	AB	AB	AB
34665	1	4	49.8	443	1373	1688	393.2	930	315	AB	AB	-	not AA	AB	AB	AB	AB	AB	-	AA	-	AA	AB	AB	-	AA	AA	-	AB	not AA	AA	-	-	AA	-	AB	AB	AA	-	-	-	AB	BB	AB	AB	AB	AB	AB	AB
34666	2	4	37.3	377	-	-	339.7	-	-	AA	AB	-	-	AA	AA	AA	AA	AA	-	AA	-	AA	AB	AB	AB	AB	AB	not AA	AB	not AA	AB	not AA	-	-	-	AB	AA	AA	AB	AB	AB	AA	AA	AB	AB	AA	AA	AA	AA
34701	1	5	53.3	354	1093	1304	300.7	739	211	BB	AB	-	BB	AB	AB	AB	AB	AB	-	AA	-	AA	AA	AA	AA	AA	AA	not AA	AB	-	AB	not AA	not AA	AB	not AA	AB	AB	AB	AA	AA	AA	AA	AA	AB	AB	AB	AB	AB	AB
34702	1	5	53.7	423	1070	-	369.3	647	-	AA	AA	not BB	not AA	AB	AB	AB	AB	AA	-	AA	-	AA	AA	AA	AA	AB	AB	not AA	BB	-	BB	BB	BB	BB	not AA	AA	AB	AB	AA	AA	AA	AA	AA	AB	AB	AB	AB	AB	AB
34703	1	5	53	383	1245	1441	330	862	196	AA	BB	-	-	AB	AA	AA	AA	AA	-	AA	-	AA	AA	AA	AB	AB	AB	not AA	BB	-	BB	BB	BB	-	not AA	AA	AB	AB	AA	AA	AA	AA	AA	AB	AB	AB	AB	AB	AB
34704	1	5	45.5	308	888	1101	262.5	580	213	AB	AB	-	not AA	AA	AA	AA	AA	AA	-	AA	-	AA	AA	AA	AA	AA	AA	-	AA	-	AA	-	-	AA	-	AB	AA	AA	AA	AA	AA	AA	AA	AA	AA	AB	AB	AB	AB
34706	1	5	42	316	836	958	274	520	122	AB	AA	-	not AA	AA	AA	AA	AA	AA	-	AA	-	AA	AA	AA	AA	AA	AA	-	AA	-	AA	-	-	AA	-	AA	AA	AA	AA	AA	AA	AA	AA	AA	AA	AB	AB	AB	AB
34708	2	5	52	324	875	1235	272	551	360	AA	AB	-	not AA	AB	AB	AB	AB	AB	not AA	AB	not AA	AB	AB	AB	BB	BB	AB	not AA	AB	BB	BB	BB	-	BB	-	BB	AB	AB	AB	AB	AB	AA	AA	BB	BB	AB	AB	AB	AB
34711	1	5	52	407	1150	1495	355	743	345	AA	AA	-	not AA	BB	BB	BB	BB	BB	not AA	BB	not AA	BB	BB	BB	BB	BB	BB	BB	BB	-	AB	-	not AA	AB	-	AB	-	AB	AB	AB	AB	AB	AB	AB	AB	AB	AB	AB	AB
34712	2	5	48.6	281	732	852	232.4	451	120	AA	AA	-	-	BB	BB	BB	BB	BB	not AA	BB	not AA	BB	BB	BB	-	BB	AB	not AA	AB	-	BB	-	-	BB	-	AB	BB	AB	AA	AA	AA	-	AA	AB	AB	BB	BB	BB	BB
34713	2	5	57.8	376	1040	1135	318.2	664	95	AA	AA	-	BB	BB	BB	BB	BB	BB	BB	BB	BB	BB	BB	BB	-	BB	BB	BB	BB	-	AB	-	not AA	AB	-	AB	AB	AB	AB	AB	AB	AB	AB	AB	AB	BB	BB	-	BB
34714	1	5	48.4	305	997	1285	256.6	692	288	AA	AA	-	BB	BB	BB	BB	BB	BB	BB	BB	BB	BB	BB	BB	-	BB	AB	not AA	AB	-	BB	-	BB	BB	-	AB	-	BB	AB	AB	AB	AB	AB	AB	AB	AB	AB	AB	AB
34715	1	5	49.3	357	1009	1208	307.7	652	199	AA	AA	-	not AA	AB	AB	AB	AB	AB	not AA	AB	not AA	AB	BB	BB	BB	BB	AB	-	AB	not AA	BB	BB	not AA	BB	-	-	BB	AB	-	-	-	AB	AB	BB	BB	AB	AB	AB	AB
34716	2	5	51	336	876	938	285	540	62	AA	AA	-	BB	BB	BB	BB	BB	BB	BB	BB	BB	BB	BB	BB	-	BB	AB	not AA	AB	not AA	AB	-	-	AB	-	AA	AB	AA	AB	AB	AB	AB	AB	AB	AB	AB	AB	AB	AB
34718	1	5	52.2	347	989	1216	294.8	642	227	AA	AA	-	not AA	AB	AB	AB	AB	AB	not AA	AB	not AA	AB	BB	BB	-	BB	BB	not AA	BB	-	AB	not AA	not AA	AB	-	AB	-	AA	AB	AB	AB	AB	AB	AB	AB	AB	AB	AB	AB
34719	1	5	48.6	318	1010	1238	269.4	692	228	AA	AA	-	BB	BB	BB	BB	BB	BB	BB	BB	-	BB	BB	BB	BB	BB	AB	not AA	AB	not AA	BB	BB	-	BB	-	AA	BB	BB	AA	AA	AA	AA	AA	BB	BB	AB	AB	AB	AB
34720	1	5	52.4	399	1259	1437	346.6	860	178	AA	AB	-	-	AA	AA	AA	AA	AA	-	AA	-	AA	AB	AB	AA	AA	AA	not AA	BB	not AA	BB	BB	not AA	BB	-	AB	BB	BB	AB	AB	AB	AB	AB	AB	AB	AB	AB	AB	AB
34721	1	5	61.4	468	1235	1554	406.6	767	319	AB	AB	-	-	AA	AA	AA	AA	AA	-	AA	-	AB	BB	BB	AB	AB	AB	not AA	BB	not AA	BB	not AA	not AA	BB	-	AB	BB	BB	AB	AB	AB	AB	AB	AB	AB	BB	BB	BB	BB
34723	1	5	60.6	457	1332	1697	396.4	875	365	AA	AA	not BB	-	AA	AA	AA	AA	AA	-	AA	-	AB	BB	BB	AB	AB	AB	not AA	BB	not AA	BB	BB	not AA	BB	-	-	BB	BB	AB	AB	AB	AB	AB	AB	AB	AB	AB	AB	AB
34724	2	5	53.5	372	950	1076	318.5	578	126	AB	AB	-	not AA	AB	AB	AB	AB	AB	not AA	AB	not AA	BB	BB	BB	BB	AB	AB	not AA	AB	-	AB	-	not AA	AB	-	AB	BB	AB	AB	AB	AB	AB	AB	AB	AB	AB	AB	AB	AB
34725	1	5	44.5	369	1084	1245	324.5	715	161	AB	AB	-	-	BB	BB	BB	BB	AB	-	AB	-	BB	BB	BB	-	BB	BB	BB	AB	-	AB	-	not AA	AB	-	AA	AB	AB	AA	AA	AA	AA	AA	AA	AA	AA	AA	AA	AA
34727	2	5	37.3	256	639	710	218.7	383	71	AB	AB	-	-	BB	BB	BB	BB	BB	-	BB	-	BB	BB	BB	BB	BB	BB	BB	AB	-	AB	not AA	-	AB	not AA	AB	-	AB	AA	AA	AA	-	AA	AB	AB	AB	AB	AB	AB
34728	2	5	31.8	256	628	719	224.2	372	91	AB	AB	-	-	AB	AB	AB	AB	AB	-	AB	-	BB	BB	BB	-	BB	BB	BB	AB	-	-	not AA	-	-	not AA	AB	AB	AB	-	AA	-	-	-	AB	AB	AB	AB	AB	AB
34729	2	5	46.6	368	1043	995	321.4	675	-48	AB	AB	-	not AA	AB	AB	AB	AB	AB	not AA	AB	not AA	BB	BB	BB	AB	AB	AB	-	BB	-	AB	BB	not AA	-	-	AA	AB	AA	-	-	-	AB	-	AB	AB	AB	AB	AB	AB
34730	2	5	50.2	334	983	1053	283.8	649	70	AB	BB	-	BB	BB	-	BB	BB	BB	BB	BB	BB	BB	BB	BB	AB	AB	AA	-	AB	not AA	AB	not AA	-	AB	-	AB	AB	BB	AB	AB	AB	AB	AB	BB	BB	BB	BB	BB	BB
34731	2	5	48.4	308	772	823	259.6	464	51	AA	BB	-	BB	BB	-	BB	BB	BB	BB	BB	BB	BB	BB	BB	AB	AB	AA	-	AB	BB	AB	not AA	-	AB	-	AA	AA	AB	AA	AA	AA	AA	AA	AA	AA	AA	AA	AA	AA
34733	2	5	51.4	342	957	1181	290.6	615	224	AB	BB	-	not AA	AB	AA	AA	AA	AA	-	AA	-	AA	AA	AB	AB	AB	AA	-	AA	not AA	AA	-	-	AA	-	AA	AB	AA	BB	BB	BB	BB	-	BB	BB	BB	BB	BB	BB
34734	2	5	55.8	375	964	1117	319.2	589	153	AB	BB	-	not AA	AB	AA	AA	AA	AA	-	AA	-	AA	AA	AB	AA	AA	AA	-	AA	-	AB	not AA	not AA	AB	-	AB	AB	AB	BB	BB	BB	BB	BB	BB	BB	BB	BB	BB	BB
34735	2	5	56.1	361	870	1045	304.9	509	175	AB	AB	-	-	AA	AA	AA	AA	AA	-	AA	-	AA	AB	BB	AB	AB	AB	not AA	BB	not AA	AB	not AA	not AA	BB	-	BB	AB	BB	AA	AA	AB	AB	AA	AB	AB	AB	AB	AB	AB
34736	1	5	63.4	487	1214	1577	423.6	727	363	AB	AA	not BB	-	AA	AA	AA	AA	AA	-	AA	-	AA	AB	AB	AA	AA	AA	not AA	BB	not AA	BB	BB	not AA	BB	-	AB	BB	BB	AB	AB	AB	AB	AB	BB	BB	BB	BB	BB	BB
34737	1	5	54.4	427	1280	1425	372.6	853	145	AB	AB	-	-	AA	AA	AA	AA	AA	-	AA	-	AB	BB	BB	AB	AB	AB	not AA	AB	-	AB	-	not AA	AB	-	AB	AB	AB	AB	AB	AB	AB	AB	AB	AB	AB	AB	AB	AB
34738	2	5	49.7	315	873	968	265.3	558	95	AA	AA	-	not AA	BB	BB	BB	BB	BB	BB	BB	BB	BB	BB	BB	BB	BB	AB	not AA	AB	not AA	AB	-	-	AA	-	AB	AA	AA	-	AA	AA	AA	AA	AA	AA	BB	BB	BB	BB
34739	1	5	49.3	345	966	1250	295.7	621	284	AB	AA	-	not AA	BB	BB	BB	BB	BB	not AA	BB	not AA	BB	BB	BB	BB	BB	AB	not AA	AB	not AA	AB	not AA	-	-	-	-	-	-	-	-	-	AA	-	AA	AA	AB	AB	AB	AB
34740	1	5	55.8	415	1213	1511	359.2	798	298	AA	AB	-	not AA	BB	BB	BB	BB	BB	not AA	BB	not AA	BB	BB	BB	BB	BB	AB	not AA	AB	not AA	BB	BB	-	BB	-	AB	AA	AA	AB	AB	AB	AA	AA	AB	AB	AB	AB	AB	AB
34741	2	5	42.4	299	744	947	256.6	445	203	AB	AB	-	-	AB	AB	AB	AB	AB	-	AB	-	BB	BB	BB	BB	BB	BB	BB	AB	-	AB	not AA	not AA	-	not AA	AB	AB	AB	-	-	-	AA	-	AB	AB	AB	AB	AB	AB
34742	1	5	44	342	947	1217	298	605	270	AB	BB	-	-	AA	AA	AA	AA	AB	-	AB	-	BB	BB	BB	-	AB	AB	not AA	AB	-	AB	-	not AA	-	-	AA	AB	AB	AA	AA	AA	AA	AA	AA	AA	AA	AA	AA	AA
34744	2	5	43.9	260	647	684	216.1	387	37	AA	AB	-	not AA	AB	AB	AB	AB	AB	not AA	AB	not AA	AB	BB	BB	BB	BB	AB	not AA	AB	not AA	AB	not AA	-	-	-	AA	BB	BB	-	-	-	AB	BB	BB	BB	AB	AB	AB	AB
34745	1	5	53.7	435	1248	1610	381.3	813	362	AB	AB	-	-	AA	AA	AA	AA	AB	not AA	AB	not AA	AB	BB	BB	AB	AB	AA	-	AB	BB	AB	not AA	-	AB	-	AA	AB	AA	AB	AB	AB	AB	AB	AB	AB	AB	AB	AB	AB
34746	2	5	48	347	886	1073	299	539	187	BB	AB	-	-	AA	AA	AA	AA	AB	not AA	AB	not AA	AB	BB	BB	AB	AB	AA	-	AB	BB	AB	not AA	-	AB	-	AB	BB	AB	AB	AB	AB	AB	AB	AB	AB	AA	AA	AA	AA
34747	1	5	57.7	396	1201	1484	338.3	805	283	AA	AB	-	not AA	AB	AB	AB	AB	AB	not AA	AB	not AA	BB	BB	AB	AB	AB	AB	not AA	AB	-	AB	not AA	not AA	AB	not AA	AA	AB	BB	AA	AA	AA	AA	AA	AB	AB	AB	AB	AB	AB
34750	2	5	52.3	331	843	1078	278.7	512	235	AA	AB	-	BB	AB	AB	AB	AB	AB	not AA	AB	not AA	BB	BB	BB	BB	BB	BB	BB	BB	-	BB	BB	-	BB	-	BB	AA	AA	AB	AB	AB	AA	AA	AB	AB	AB	AB	AB	AB
34752	2	5	53.5	338	939	1117	284.5	601	178	AB	AA	-	BB	BB	-	BB	BB	BB	BB	BB	BB	BB	BB	BB	BB	BB	BB	BB	BB	-	BB	not AA	not AA	BB	-	BB	AB	AB	BB	BB	BB	AB	AB	BB	BB	BB	BB	BB	BB
34753	1	5	53.6	394	1220	1557	340.4	826	337	AA	AA	-	not AA	BB	BB	BB	BB	BB	not AA	BB	not AA	BB	BB	BB	BB	BB	AB	not AA	AB	not AA	BB	not AA	not AA	BB	-	BB	BB	BB	AB	AB	AB	AB	AB	AB	AB	AB	AB	AB	AB
34754	1	5	49	334	898	-	285	564	-	AA	AA	-	not AA	BB	BB	BB	BB	BB	BB	BB	BB	BB	BB	BB	-	BB	AB	not AA	AB	not AA	AB	not AA	-	AB	-	AB	AB	AB	AA	AA	AA	AA	AA	AB	AB	AB	AB	AB	AB
34755	1	5	48.3	375	1048	1408	326.7	673	360	AA	BB	-	-	BB	BB	BB	BB	BB	not AA	BB	not AA	BB	BB	BB	BB	BB	BB	BB	BB	-	AB	not AA	not AA	AB	-	AB	AA	AB	AA	AA	AA	AA	AA	AB	AB	BB	BB	BB	BB
34756	1	5	55.1	433	1247	1535	377.9	814	288	AB	AA	not BB	-	AA	AA	AA	AA	AA	-	AA	-	AB	BB	BB	AB	AB	AB	not AA	BB	not AA	BB	not AA	not AA	BB	-	BB	-	BB	AB	AB	AB	AB	AB	AB	AB	AB	AB	AB	AB
34758	1	5	58.3	413	1314	1536	354.7	901	222	AA	AB	-	not AA	AB	AB	AB	AB	AB	-	AB	-	BB	BB	AB	BB	BB	BB	BB	AB	-	AB	not AA	-	AB	-	AB	AA	AA	AB	AB	AB	AA	AA	AB	AB	AB	AB	AB	AB
34759	1	5	51.3	373	1169	1454	321.7	796	285	AA	AB	-	not AA	AB	AB	AB	AB	AB	not AA	AB	not AA	AB	AB	AB	-	BB	AB	not AA	AB	BB	AB	not AA	-	AB	-	AB	AB	AA	AB	AB	AB	AB	AB	AB	AB	AB	AB	AB	AB
34760	1	5	49.7	293	1065	1462	243.3	772	397	AB	AB	-	-	AA	AA	AA	AA	AA	-	AA	-	AA	AB	AB	AA	AA	AA	-	AB	not AA	AA	-	-	AA	-	AA	AB	AA	AB	AB	AB	AB	AB	AB	AB	AB	AB	AB	AB
34761	2	5	50.7	394	961	915	343.3	567	-46	AB	AB	-	not AA	BB	BB	BB	BB	AB	not AA	AB	not AA	AB	AB	AB	AA	AA	AA	-	AB	-	AB	not AA	-	AB	-	AA	AA	AA	AB	AB	AB	AB	AB	AB	AB	AB	AB	AB	AB
34763	1	5	54.6	398	1187	1527	343.4	789	340	AB	AB	-	-	AB	AB	AB	AB	AA	-	AA	-	AA	AA	AA	AA	AA	AA	-	-	-	AB	not AA	-	AB	-	AB	AA	AA	AB	AB	AB	AB	AB	AB	AB	AB	AB	AB	AB
34764	2	5	50.6	392	998	1149	341.4	606	151	AA	AB	-	not AA	BB	BB	BB	BB	BB	BB	BB	BB	BB	BB	BB	BB	BB	BB	BB	BB	-	BB	BB	not AA	BB	-	BB	AB	AA	BB	BB	BB	AB	AB	BB	BB	BB	BB	BB	BB
34765	1	5	55.6	339	1066	1460	283.4	727	394	AB	-	-	-	BB	BB	BB	BB	BB	BB	BB	BB	BB	BB	BB	BB	BB	BB	BB	BB	-	BB	BB	not AA	BB	-	BB	AB	AA	-	-	-	AB	AB	AB	AB	BB	BB	BB	BB
34766	1	5	59.4	459	1344	1530	399.6	885	186	AB	BB	-	not AA	BB	BB	BB	BB	BB	BB	BB	BB	BB	BB	BB	BB	BB	BB	BB	BB	-	BB	BB	not AA	BB	-	BB	AB	AA	BB	BB	BB	-	AB	BB	BB	BB	BB	BB	BB
34767	2	5	51	284	-	933	233	-	-	AA	AB	-	BB	BB	-	BB	BB	BB	BB	BB	BB	BB	BB	AB	AB	AB	AB	not AA	AB	-	AA	-	-	AA	-	AB	AA	AA	AA	AA	AA	AA	AA	AA	AA	BB	BB	BB	BB
34768	1	5	45.3	315	889	-	269.7	574	-	AA	AB	-	not AA	BB	BB	BB	BB	BB	BB	BB	BB	BB	AB	AA	AB	BB	AB	not AA	AB	not AA	BB	BB	-	BB	-	AA	AB	AB	AA	AA	AA	AA	AA	AB	AB	AB	AB	AB	AB
34769	1	5	52.9	440	1159	1495	387.1	719	336	AB	AB	-	-	AA	AA	AA	AA	AA	-	AA	-	AA	AB	AB	AA	AA	AA	-	AB	BB	AB	not AA	-	AB	-	AB	BB	AB	AB	AB	AB	AB	-	BB	BB	BB	BB	BB	BB
34771	2	5	54	354	795	863	300	441	68	AB	AB	-	BB	BB	-	BB	BB	BB	BB	BB	BB	BB	BB	BB	BB	BB	BB	BB	BB	-	BB	not AA	not AA	BB	-	BB	AB	AB	BB	BB	BB	AB	AB	BB	BB	BB	BB	BB	BB
34772	1	5	54.9	426	1195	1413	371.1	769	218	AA	AA	-	-	AB	BB	BB	BB	BB	BB	BB	BB	BB	BB	BB	BB	BB	AB	not AA	AB	not AA	BB	BB	not AA	BB	-	BB	BB	AB	AB	AB	AB	AB	AB	BB	BB	BB	BB	BB	BB
34773	1	5	54.8	424	1096	1145	369.2	672	49	AB	AA	-	BB	AB	AB	AB	AB	AB	not AA	AB	not AA	AB	BB	BB	BB	BB	AB	not AA	AB	not AA	-	BB	not AA	BB	-	BB	BB	-	-	AB	AB	AB	BB	BB	BB	BB	BB	BB	BB
34775	2	5	44.3	255	638	-	210.7	383	-	AA	AB	-	BB	BB	BB	BB	BB	BB	BB	BB	BB	BB	BB	BB	-	BB	AA	-	AA	BB	BB	BB	-	BB	-	AA	AB	AB	AA	AA	AA	AA	AA	AB	AB	AB	AB	AB	AB
34776	1	5	47	290	779	962	243	489	183	AA	AA	-	BB	BB	BB	BB	BB	BB	BB	BB	BB	BB	BB	BB	-	BB	AB	not AA	AB	not AA	AB	not AA	-	AB	-	AA	AB	AB	AA	AA	AA	AA	AA	AB	AB	AB	AB	AB	AB
34777	1	5	48.7	339	1020	-	290.3	681	-	AA	AA	-	not AA	AB	AB	AB	AB	AB	not AA	AB	not AA	AB	BB	BB	BB	BB	BB	not AA	BB	-	AB	not AA	not AA	AB	-	AB	AB	AA	AB	AB	AB	AB	AB	AB	AB	AB	AB	AB	AB
34778	2	5	44.7	289	638	839	244.3	349	201	AA	AA	-	BB	BB	BB	BB	BB	BB	BB	BB	BB	BB	BB	BB	BB	BB	AB	not AA	AB	not AA	AB	-	-	AB	-	AB	AB	-	AA	AA	AA	AA	AA	AB	AB	AB	AB	AB	AB
34780	1	5	52.3	371	1108	1355	318.7	737	247	AB	AB	-	-	AA	AA	AA	AA	AA	-	AA	-	AB	BB	BB	AB	AB	AB	not AA	BB	not AA	BB	not AA	not AA	BB	-	BB	-	BB	AB	AB	AB	AB	AB	AB	AB	AB	AB	AB	AB
34783	1	5	45.9	400	1283	1556	354.1	883	273	AB	AA	-	-	AA	AA	AA	AA	AA	-	AA	-	AA	AB	AA	AA	AB	AB	not AA	AB	-	AA	-	-	AA	-	AB	-	AB	AB	AB	AB	AB	AB	AB	AB	BB	BB	BB	BB
34784	1	5	52.4	465	1145	1361	412.6	680	216	AA	BB	-	BB	BB	BB	BB	BB	BB	BB	BB	BB	BB	BB	BB	-	AB	AB	-	BB	not AA	BB	BB	-	BB	-	AB	AB	AA	AB	AB	AB	-	AB	AB	AB	AB	AB	AB	AB
34785	1	5	54.6	402	1064	1255	347.4	662	191	AA	AB	-	not AA	BB	BB	BB	BB	BB	not AA	BB	not AA	BB	BB	BB	-	BB	BB	BB	AB	-	AB	not AA	not AA	AB	not AA	AA	AB	AB	AA	AA	AA	-	AA	AB	AB	AB	AB	AB	AB
34786	1	5	51.3	325	1035	1303	273.7	710	268	AB	BB	-	-	AB	AB	AB	BB	AA	-	AA	-	AA	AA	AA	AA	AA	AB	not AA	AB	-	AB	not AA	not AA	AB	-	AA	-	AA	AA	AA	AA	AA	AA	AA	AA	AB	AB	AB	AB
34787	2	5	45.9	338	866	1003	292.1	528	137	AB	BB	-	BB	AA	AA	AA	AA	AA	not AA	AB	not AA	AB	AB	AB	-	AB	AB	-	AB	-	BB	BB	BB	BB	-	AA	AB	AA	AB	AB	AA	-	AA	AA	AA	AA	AA	AA	AA
34788	1	5	52.5	413	1139	1333	360.5	726	194	AA	AB	-	not AA	BB	BB	BB	BB	BB	BB	BB	BB	BB	BB	BB	-	BB	AB	not AA	AB	not AA	BB	BB	not AA	BB	-	AA	BB	AB	AB	-	AB	AB	AB	BB	BB	BB	BB	BB	BB
34791	2	5	49.8	353	936	1224	303.2	583	288	AA	AB	-	-	AA	AB	AB	AB	AB	not AA	AB	not AA	AB	BB	BB	-	AB	AA	-	AB	BB	AB	not AA	-	AB	-	AA	BB	AB	-	-	-	-	-	BB	BB	BB	BB	BB	BB
34794	1	5	54.9	413	1034	1346	358.1	621	312	AB	AB	-	not AA	AB	AB	AB	AB	AB	-	AB	-	AB	AB	AB	AB	AB	AB	-	AB	-	AB	not AA	not AA	AB	-	AB	AB	AA	AA	AA	AA	AA	AA	AA	AA	AA	AA	AA	AA
34795	1	5	37.8	257	851	1070	219.2	594	219	AB	BB	-	BB	AB	AB	AB	AB	AB	not AA	AB	not AA	AB	AB	AB	BB	BB	BB	not AA	BB	-	AB	not AA	not AA	AB	-	AA	AA	AB	AA	AA	AA	AA	AA	AB	AB	BB	BB	BB	BB
[truncated: 621 more columns]
