# Supplementary material for: Genetical genomics of growth in a chicken model
Source: BMC Genomics. 2018 Jan 23;19:72. doi: 10.1186/s12864-018-4441-3 (PMC5782384; doi:10.1186/s12864-018-4441-3)
Supplement: Supplementary file 14 — Genotype and phenotype data underlying expression quantitative trait locus mapping analysis in R/qtl format. (CSV 39860 kb) [file 12864_2018_4441_MOESM14_ESM.csv]

id	sex	batch	colour	ENSGALT00000000002_ENSGALG00000000002	ENSGALT00000000003_PANX2	ENSGALT00000000012_LOC427084	ENSGALT00000000019_LOC419511	ENSGALT00000000020_ENSGALG00000000014	ENSGALT00000000024_CIDEA	ENSGALT00000000026_AAK1	ENSGALT00000000029_LOC769802	ENSGALT00000000046_Q5ZHL5_CHICK	ENSGALT00000000053_FAM195A	ENSGALT00000000059_WFIKKN1	ENSGALT00000000064_CSDC2	ENSGALT00000000071_Q5ZJL6_CHICK	ENSGALT00000000074_TUBB6	ENSGALT00000000081_Q31600_CHICK	ENSGALT00000000084_Q5EVY2_CHICK	ENSGALT00000000092_SPR	ENSGALT00000000097_C11orf82	ENSGALT00000000103_LOC777448	ENSGALT00000000109_A5HUJ8_CHICK	ENSGALT00000000116_Q5ZIG5_CHICK	ENSGALT00000000128_INTS4	ENSGALT00000000132_Q4PKP2_CHICK	ENSGALT00000000136_ANTXR1	ENSGALT00000000138_LOC428541	ENSGALT00000000141_UBE2T	ENSGALT00000000145_C1orf103	ENSGALT00000000147_A5HUK4_CHICK	ENSGALT00000000149_A5HUJ9_CHICK	ENSGALT00000000158_AFMID	ENSGALT00000000161_PLP1	ENSGALT00000000162_ZMAT3	ENSGALT00000000163_GKN1	ENSGALT00000000168_GKN2	ENSGALT00000000169_Q70GM8_CHICK	ENSGALT00000000171_GBLP_CHICK	ENSGALT00000000172_ENSGALG00000000123	ENSGALT00000000173_TMEM77	ENSGALT00000000176_ENSGALG00000000126	ENSGALT00000000179_TCF25	ENSGALT00000000190_RUXE_CHICK	ENSGALT00000000192_ENSGALG00000000139	ENSGALT00000000194_A5HUL2_CHICK	ENSGALT00000000198_LOC425494	ENSGALT00000000199_ENSGALG00000000145	ENSGALT00000000200_SUPT6H
34505	2	3	Cy5	1113.45582341413	973.338865273396	1732.65518156545	1412.27818328291	1065.73602459559	1300.11526494318	1237.91328955524	983.967384245686	1522.80851317565	1020.48276532201	1036.10974224485	1058.73675444452	1087.24886895597	1273.91320105469	1249.70158874164	1145.34109274176	2066.68169556848	1079.42295139917	993.230575611929	1002.91853577327	1358.79738934986	1528.70726046894	1652.12301772324	1108.55997374829	1031.7016825077	1286.04646666729	1891.62718697274	1051.38591749476	1823.53963641151	1859.30785075074	1060.49196161201	1179.471206535	990.624693076629	1036.77812801385	995.989225870396	24008.8977707585	1033.01258395873	3018.74598821524	1078.37320890768	1305.88894019153	1062.20566470476	1166.45903820121	12050.0250394321	1138.62317235062	1082.92842364956	1134.1866128937
34508	1	3	Cy3	1018.04655546965	1069.03499019694	1700.76640519406	1647.96392779177	1044.36218929515	1251.90579403272	1100.54001461015	1057.32833090719	1410.81889928998	1040.80438209429	1037.01608920082	1171.23877308067	1082.03542015879	2962.35129564231	1130.61241201327	1068.03080842259	1320.98346200888	1124.56537452023	1090.45813982244	1024.76737747663	1108.2617551223	1293.0963487415	1749.58832555809	983.201012290694	1129.96771326576	2685.78809948203	3175.07422729786	1102.52571284006	1107.65920200817	1547.24724889408	1080.05285254259	2314.09764219635	998.919078205029	1069.02050293903	971.404853498317	18856.0676032576	992.093271097131	2986.08847914155	1239.83719060208	1369.58965689065	1087.24204804553	1095.36162489118	6974.34390562992	1253.65640434239	1081.80881840882	1170.37884309236
34509	2	3	Cy5	1009.75208090012	1048.05327330168	1582.34185415925	1263.30978693435	971.702300380176	1933.42932797992	1104.97120328906	1003.15321292884	1610.02856026992	1024.14575222572	1114.03733317493	1093.87516426819	1132.80829116073	1250.94821809682	2205.54242903486	1249.14598539176	2463.04604936188	1358.10950665348	1041.91819281925	1078.30776137885	1222.63840943404	1223.92628782096	1391.16679119718	1046.47402861579	1030.54441878003	1247.13663285816	2117.48743309333	1269.04457536621	1394.91034128608	1721.63787533032	1168.79930076634	1069.32895679265	1163.93505577503	1093.29207157716	1220.83600493595	28812.3151094731	987.941607804772	4978.84935116789	1038.22038828066	1342.73789409976	1092.51535458339	1518.9049000169	21609.9900598565	1155.98914220151	1062.6253671909	1041.72613673528
34511	2	3	Cy3	1111.28802584013	1019.88609663369	1426.88488303205	1346.63215069993	949.283904541417	1529.5256617052	1187.43017673954	1150.52750473578	1347.71259752965	1073.20747930594	1070.66274698631	1307.25603539348	1099.44074584923	1492.25625926622	1845.81010327758	1158.71234424342	2493.70273061304	1023.62510175963	1212.99287123429	970.99736477778	1557.24729510198	1590.79495139823	1394.83694927341	1086.80988942229	1048.69834794928	1327.10737350239	1960.53294941029	1011.33160015916	1587.38145485447	1868.77908156917	1150.1139426223	988.137572893494	1004.57912552613	967.332475100876	1058.32996956882	26802.4142326893	963.040601756021	4424.60081556018	1125.62993172243	1597.48707942719	1076.61896062514	1490.0543702029	18193.8571574972	1507.30274807109	1246.26651386617	1117.88056486549
34514	2	3	Cy5	1061.35904663545	1214.4251346947	1452.57142182042	1380.45560127616	1039.13944686054	1391.49732225731	1122.42404511593	1119.87871476599	1332.79763022082	1140.93323688293	1216.1148141872	1104.47671207343	1144.87678244792	1387.12977112051	1220.44652861541	1516.93214062193	2489.38664599658	980.32083419036	1097.72386157813	1042.03861327162	1484.70932826112	1414.34467157041	1411.68494561556	1002.09246763232	1039.27917910259	1603.54592263293	1802.78378534905	1135.48003159737	1517.81557405328	1631.14544063872	975.535529292756	1194.99069465764	1008.4749022554	1160.2780267166	963.111006476267	25042.5862308961	1122.87807865088	4274.55051788007	1161.27171784778	1950.00998633479	1079.9668425761	1117.40942034598	19665.3193371494	1139.00777662813	1088.4199208691	1107.07797810063
34516	1	3	Cy5	1055.14756602252	1152.66863598145	1626.58505335773	1640.66287646768	990.568627024736	1214.59224002519	1151.05703561973	1039.96530933895	1464.19260447871	1102.40917304122	1049.65980834231	1265.94795363054	1172.67075966699	1916.9269348417	1146.82449106055	1012.83506211093	1357.36377438915	1058.02822285481	1097.01677600449	1045.4491784017	1041.79747078344	1374.47009548616	1318.3546446008	1059.70887250201	1203.99470474964	2850.19427308375	2851.70030352586	1082.28024847949	1059.21556607679	1562.93409617546	1005.76310009626	1854.49915649997	1008.86945206358	1099.02758199222	999.018301769805	13708.360947813	1101.83739497173	2822.25141619321	1235.94436820737	1395.61521369368	1064.79122544228	1087.78291465773	6615.06586872158	1173.60509494468	1122.39074340224	1173.40350639839
34517	1	3	Cy3	1058.79513113458	1120.05098247564	1723.72931956762	1636.86807891163	1053.48402753109	1170.56784504903	1090.39657042191	1085.17978031977	1432.70727252601	1052.96218285046	1063.7753780398	1200.59025456827	1105.46128188269	2437.18545018418	1151.3639183783	1045.45562888777	1319.62577281077	1173.62705827609	1095.36977722175	1037.32147252191	1109.35647630269	1326.23566468553	1808.20986474346	977.153034561567	1156.68955296221	2762.86615362305	3787.54502669461	1082.0009424367	1069.46631897937	1547.45269349238	1067.49471386639	2393.15368834872	983.699220244267	1086.5869297878	962.55130580416	13991.2298428568	997.811559193425	2497.07122117958	1226.73808289494	1375.332344879	1076.58081195833	1147.6329285325	5121.6337710512	1232.33236771487	1053.33345889094	1214.60375724011
34518	2	3	Cy3	1044.62605871717	1075.04839272104	1356.98905546784	1557.45504687941	992.227180127648	1318.70466696416	1243.83684124677	1130.15177549468	1376.31401158271	1047.76375394483	1105.50670094324	1156.44393397631	1065.27360908769	2024.13505202196	1288.35978114275	1148.07285279175	2654.9418531331	1047.58142964687	1142.76744197907	1005.2845993987	1356.2892616451	1408.05315215783	1418.1793398799	1054.92199353901	1039.14728620019	1547.27810753415	2663.73874596097	1152.7150407483	1403.66418748798	1599.94389785407	1120.46351986454	1235.99213652872	1066.76474407869	1069.08250998424	1001.03930005733	26141.0177036118	1062.00308721155	4555.19463661474	1138.50330017994	1725.38146481352	1066.14405996704	1323.53081717277	13639.3442441343	1203.7058967188	1215.69458026405	1064.94954553123
34521	1	3	Cy3	1085.62528209109	1086.40982202465	1741.7169146626	1564.65214816905	1032.35020817758	1175.81071437907	1083.41034047738	1068.86587767213	1400.76987630307	1042.02340145789	1038.69316273891	1159.92728215681	1090.76809394806	2681.43863468298	1143.44723277988	1076.38173787076	1265.8103062039	1147.85200927052	1087.5722494175	1041.04082903884	1094.57706604503	1427.79797956891	1701.58058705151	989.089290032659	1137.80185855056	2604.23482739545	3635.43605970354	1099.71923857054	1052.4730988395	1447.58818414274	1065.69453825974	2593.99460493453	993.951961219006	1108.24328951241	967.777600551726	15326.6562139567	1011.15791073969	2712.03372132164	1189.56045015285	1401.5594566044	1094.42318140796	1107.98804970335	6721.38263328105	1150.68423742939	1059.52862914589	1164.20910027801
34523	2	3	Cy3	1027.93271158705	1086.71391772757	1280.10757770408	1363.41926744559	994.346148206043	1315.92352652867	1161.48152916717	1080.93852638213	1398.44850337451	1020.37724491865	1056.44605946365	1092.07943094905	1074.37410496468	2657.99762064248	1502.69328099326	1116.25288811988	1461.01791938382	1021.61606047756	1177.30130525222	977.080206470443	1274.36651682155	1472.28196656942	1355.86104905115	1108.52572154604	1037.79528570355	1682.23140652067	1756.64167317985	1111.85926401579	1209.20849215234	1485.70148152256	1066.34837278683	1047.52892848362	996.416096191758	1004.27504085408	1015.35733081189	24725.3825759918	949.040557091356	3203.51824503148	1210.12361616824	1463.68011089502	1026.08735705524	1096.28423045528	36576.6664987712	1173.84532977958	1174.22332904011	1047.93024502996
34528	2	3	Cy3	983.518344898366	1055.07590412547	1519.76316121485	1350.88313550111	963.719217299415	1243.87953981444	1121.83982401162	1044.05594436217	1271.20112521006	1024.3749836662	1016.64578278517	1141.21349021616	1062.97396734156	1652.40522266493	1380.32415932649	1091.06094908552	1746.68219783437	977.425792399478	1075.79489818869	1052.76390057513	1326.35447917961	1522.45364711573	1428.42786543915	1018.88317271177	1033.0537276929	1549.68187433227	1920.23264308573	1171.0285415768	1361.04379564384	1464.74542333901	1066.26508265257	1356.85704884319	1099.52379065463	965.278147829133	961.251659335005	18544.535783993	1001.16440875634	4095.63252271482	1142.69280532843	1423.52367909572	1080.66766884685	1071.53441105327	10588.9017136065	1425.06341280982	1115.32894439672	1191.97100299475
34531	2	3	Cy3	1114.0416578536	1022.18802286977	1582.67689030832	1499.49978934672	983.320856072478	1284.63343367749	1244.67379557908	1204.2897617034	1429.24816471078	1082.80548017417	1091.81612118947	1245.35822265678	1079.64914928564	1448.50104065724	1361.50947200875	1122.9314006684	2601.49222944747	987.796156202991	1222.04758220514	984.054196446621	1769.0631200131	1587.69804091118	1575.55954718856	993.643957607255	1020.80246470596	1342.42290851867	2172.98224474015	1100.49815667242	1521.2250285623	1813.56927752449	1140.39117873185	991.93612430825	1069.09588189678	1036.28972782612	985.393621638464	21695.4181612541	996.895352728544	4109.39092512429	1062.13930187879	1656.17649654159	1077.29348401281	1545.67168572704	19775.0642232542	1548.03404951868	1193.60949772443	1262.92037408464
34532	2	3	Cy5	1189.55587317265	1127.13113496786	1293.17180100857	1474.89034825721	991.094464690397	1281.00635267613	1165.2781265432	1303.57098439582	1190.49633269335	1072.64386779394	1113.20292894665	1187.29940587404	1071.93896576315	1568.45233509039	1180.73272168534	1270.08928928751	2264.41751432714	1100.01491151458	1369.1876274789	1000.58389342249	1242.40106487683	1379.73706680912	1128.79651448811	1077.91258434236	1230.2559977819	1115.64745055335	1889.19512635232	1206.73403598979	2286.02029639324	1543.00490015756	988.397786819045	1191.30671752373	1094.95030586651	1139.35512290472	1166.34132057634	25596.9134326346	1160.34439499257	3460.28350491708	1121.312691834	1520.55953490523	1083.16819291461	1385.04194984487	14944.1445162482	1244.46969560582	1382.90001084686	1296.17419992868
34539	2	3	Cy3	1065.91234509615	1054.64254437452	1630.11712149809	1552.39613268278	979.416550424979	1334.91072118641	1198.7420747309	1070.07026565225	1408.55837306781	1063.67955846927	1086.90422662294	1201.31936875256	1116.58992820893	1452.51757044354	1435.19634003051	1063.03135853292	2531.01817802702	1021.87933953047	1189.85763611015	1013.88817841728	1600.72434069496	1492.56664676921	1568.5319839723	1055.40455551457	1029.18963613325	1499.66824199596	2184.47109618282	1089.44147934346	1690.30516243961	1764.17575746621	1127.75749342773	1181.78716887713	1067.22832277286	1056.94198385527	963.958148895465	24027.5855176336	1017.44384465714	4128.98529168818	1153.38291829393	1596.5060271821	1039.85635863627	1315.30279951983	21475.5258171995	1283.32873782634	1177.8136809391	1124.77160273541
34540	2	3	Cy3	1089.67771546023	1048.36729885168	1606.82821164567	1230.81876589863	933.038414798035	1341.02477442795	1128.08195212617	1138.32448670282	1437.4225902774	1074.02846492537	1054.60583878247	1162.01236550861	1070.7371978693	2453.25082443284	1259.65292135713	1072.47197821483	2520.98085555734	1047.53381405416	1140.17163429014	982.54928408277	1756.73969035079	1469.26274173331	1457.06662403836	1015.72226151597	1071.21822358879	1224.76271803252	1644.24967154887	1021.48138775433	1270.31254650612	1629.29966214915	1107.13390394211	1027.95847831673	981.417751604552	1021.26816666245	925.069326342395	31936.0927578415	985.287565800878	3201.29907657525	1156.60889306089	1730.37984153933	1066.18137104636	1143.5315132392	15207.3582307343	1333.55256145911	1191.74391637817	1103.37249282988
34543	1	3	Cy3	1060.68503504555	1066.40362979948	1661.4960266336	1662.61052678573	1043.79259198604	1212.65891921276	1097.64110223026	1083.16062436726	1401.30224578979	1022.94400490368	1054.26290985656	1202.74555439323	1088.45419613925	2709.66540678598	1108.45149120986	1084.87813471019	1346.22094637879	1122.8193462527	1101.02548155376	1028.09831668766	1109.29805866312	1391.67149238356	1707.64528192991	1022.67472127384	1117.62788710231	2572.23007692598	3380.99284417325	1094.66525506161	1119.93508134874	1511.24512075309	1099.38346632278	1949.92746515036	987.348785205246	1059.39866351066	973.557195739028	15817.4963271959	1002.24178920858	2671.99239433827	1199.36689448994	1395.36385089814	1076.05038948541	1127.28703764956	10715.666257906	1225.4041149676	1086.35530496763	1166.54720660471
34549	1	3	Cy3	1095.33913043138	1052.27470786538	1699.66915893389	1550.25436587216	1034.63371331117	1190.03162942518	1109.90933510597	1060.13755206077	1424.38603863057	1044.86532555065	1078.37432022708	1148.51194942495	1133.33095139361	2424.41033248377	1107.64067289097	1091.04810157272	1245.99609862172	1118.97260788341	1117.93810528734	1011.6215637111	1137.8772349231	1372.88405565176	1665.07016370702	1002.57743018756	1191.3184040643	2605.06110155428	3516.7596418757	1090.73319747793	1105.55812745118	1520.50704695855	1060.89560475009	2219.67616337403	992.376014229285	1049.8548030307	987.175006386759	14890.3337783421	1004.19815338732	2297.46321057523	1322.59415141861	1198.86290469884	1079.13171394503	1119.06060244481	3237.32553130076	1254.50465763059	1066.36851938648	1172.94137270062
34550	1	3	Cy3	1130.90489508951	1078.15836243526	1629.116528053	1586.49259065659	1047.54925529103	1173.37015977541	1106.346740412	1081.34806343148	1380.42494630178	1044.69085255918	1039.89833288082	1206.43932168896	1115.60800898693	2179.03803440733	1247.94073178254	1023.94312150293	1380.40994043489	1149.81421895981	1086.37057868272	1044.19531480326	1092.44136158363	1300.45266272503	1749.14437045871	985.545252552134	1132.53064291205	2603.28605328507	3645.02606418797	1132.13001533959	1082.11603341334	1652.53942089174	1104.45063063138	2280.96984515124	1039.14956256792	1112.88085632425	1009.13588969665	14969.0878992707	993.431541230817	2499.30223434528	1222.42304821361	1341.49897111322	1111.18338357348	1131.57987394286	5694.24297697499	1307.47902762606	1068.48081684703	1198.84858385998
34551	1	3	Cy3	1064.03223188986	1053.62840669174	1594.52667815689	1504.57517621415	1007.55544999451	1269.46329745465	1119.7516511933	1069.03140264169	1590.14608192896	1027.38649055737	1077.62413283961	1133.17804067075	1096.03699647651	2539.80605266474	1164.26943453734	1106.22264854497	1307.79975034172	1115.16953530929	1050.02083241494	1007.78077498203	1106.54681262216	1281.69533921861	1649.36104202061	1024.87186262111	1172.36557617802	2652.09520138227	3413.38278675993	1100.63618804583	1090.99222545067	1386.07115324477	1096.42600967213	2066.82089496848	1045.884027856	1084.38365927384	1006.28468580075	13367.9961844814	1018.75182090222	2347.41524443561	1228.36284419645	1216.16968804108	1065.36408830092	1101.65288521375	4745.25270276556	1209.39307778165	1106.53961639695	1105.60573195564
34552	1	3	Cy3	1008.16714671224	1053.70497279652	1613.04762627421	1434.53978792521	1014.166423095	1237.4495650535	1134.90183602458	1063.55866160527	1398.61678398678	1015.13773257885	1086.39537901816	1157.39432587101	1127.47229000138	2574.37949614572	1288.07865738852	1125.30289258748	1416.61158000538	1136.42465693449	1047.84222150065	984.598650387361	1122.19486569176	1368.97833736897	1733.68957046803	1027.08173389316	1090.19868427009	2420.2742658836	3632.86791806167	1132.05436398348	1106.95705608695	1745.40007501304	1083.91455477877	1839.37475344276	1001.3071137432	1074.16912800545	1017.66748427014	16066.0871019026	1004.35952375232	2386.12344551058	1181.66806407316	1236.58611421104	1048.59311848586	1127.3964639953	7712.18023381419	1189.04509565334	1113.48077922765	1114.783712646
34553	1	3	Cy3	1084.83940428155	1044.80891200689	1635.35331758536	1511.11726853804	1033.17351083069	1166.02924028069	1084.03041148293	1058.64275820057	1366.5582288762	1026.52196810743	1056.05483070774	1205.1376223151	1130.3814099031	2733.90506456166	1166.47356844297	1037.41245319541	1477.60567171633	1159.32401421247	1082.63288847858	1029.75342348386	1157.04650658141	1443.36472078827	1768.02317870671	1002.54678900572	1163.98832534144	2442.79744560335	3660.41694874862	1076.40805538701	1109.43491188993	1530.80597173288	1067.61501590436	1842.07850144279	980.375716170224	1071.19189011895	956.06444463374	13790.1409854907	992.484539235536	2399.62199937196	1247.15457146325	1214.58023339338	1075.32592626812	1150.34012921327	5449.90873417655	1231.1066004804	1060.33978540006	1184.17053192662
34554	1	3	Cy5	1035.61007733082	1072.05014739838	1595.09329990994	1453.9006988945	984.741422828173	1179.92492922143	1088.92704494	1014.96715906969	1434.97944388194	1042.81587744578	1039.30683495808	1051.63286037918	1055.33521508835	2709.59288000224	1117.58462261323	1019.8652651629	1260.46136731403	1191.7573095503	1085.08424419893	1036.65866176859	1109.10719910938	1329.4460763858	1578.93826228993	976.7026311101	1231.47568629051	2635.30373412262	3413.56348138388	1097.4267326122	1082.78707947687	1548.22446038719	1057.08670879924	2176.09654591343	1010.71027359695	1007.4534727862	1013.3594378569	15585.1310266733	1045.22863023749	2673.036601905	1264.59933937381	1314.63600626642	1089.11018943687	1083.00720502356	6620.84274745385	1276.92009187001	1060.48984055026	1144.39667736803
34557	1	3	Cy3	1090.25541621183	1051.5262022616	1653.62028000476	1593.6790404468	1037.08154851078	1172.40718574075	1106.68288533979	1070.37593658454	1399.57505069209	1014.99826592439	1065.46328424456	1175.61896545856	1115.4129008177	2466.21931765762	1209.90791243286	1079.69768283955	1251.21351279494	1120.00000538523	1099.34564591707	1017.48218187294	1119.47513621598	1304.78129901061	1723.98604788416	1002.66014966953	1136.57194866722	2424.28069224681	3711.37502081812	1089.10559595854	1103.6203741169	1549.13527431648	1081.93481399131	2686.99987745591	997.347904325825	1075.89325847691	991.25843871723	17301.2309034395	1013.78957645416	2462.25626462056	1189.76763798129	1217.96895853434	1079.95655186325	1111.9921086851	7257.49111637929	1253.08851363283	1068.68750960919	1179.08572400146
34559	1	3	Cy5	1072.33398064865	1115.08366950176	1599.98265705604	1541.73515882457	992.655401686973	1238.51889153272	1150.93627147313	1073.53247046218	1450.27180915663	1031.01944079616	1054.1079320118	1142.68510815409	1018.53623641418	2525.13871055127	1073.5977333052	1116.27165464776	1223.58991526718	1204.7073032122	1110.32872021603	1014.27800730433	1143.24147730136	1254.34587339499	1730.34401537427	1043.96592518485	1179.3048304567	2521.24341924334	3377.95092653213	1090.35570569311	1145.62289129614	1533.9704427832	1099.58700969097	2574.26851418685	1007.62114302169	1002.47864490259	992.563830264546	17431.704060246	1004.75578940113	2428.96399769812	1296.67471383916	1224.7208593034	1024.05088483677	1115.63891076297	7772.48596582822	1189.61495672789	1110.02464746751	1150.53554887688
34561	2	3	Cy3	1089.00050718343	1041.93068459241	1400.25535636754	1379.18419763478	980.338244141373	1234.96303194302	1133.85986055897	1129.62234005465	1399.44528143985	1131.30526508009	1077.16510416776	1178.32323710226	1058.07055686649	2425.68176693058	2595.91763103355	1147.23350323653	1406.95384777864	1048.42180377033	1102.37734615512	1005.25150657957	1526.19103496483	1381.82131468724	1482.5527592475	1013.55596922983	1054.95089654386	1394.65450345801	1770.35775901846	1053.71079923587	1455.95447963653	1520.89263828465	1088.59265976805	1050.82962235759	1011.34717170516	981.800879899771	961.516265800646	24279.4076938482	973.3986194745	4525.90757553577	1191.19183912615	1411.21059077465	1079.15896936645	1183.62493130688	11897.2764015751	1347.8542004383	1122.94610921401	1125.88673855069
34562	1	3	Cy5	1067.49072737534	1052.55174488803	1816.75995445664	1731.345263486	1014.22642638387	1152.85605812271	1109.25026855681	1057.79518032259	1372.3370746241	1029.85391671408	1101.37879136093	1126.72296572565	1091.83553597205	2600.66533462932	1243.10426242181	1116.15055126622	1257.85918701917	1099.12890590443	1025.02893806392	1051.66729024199	1108.51831241945	1382.72868548604	1574.46272818021	1036.02904062549	1168.45919847469	2469.24063747446	3432.96235424873	1118.21917304726	1097.07637846183	1456.96720255472	1056.506658265	1702.51636078525	1006.72117597443	1139.56445832514	987.303052177607	13638.2859964128	991.156103068313	2898.60132037648	1196.33476318995	1264.89063608877	1087.64293045049	1117.98721379101	5522.20457716172	1288.48193585397	1013.29222978236	1154.59168935216
34563	2	3	Cy3	1042.03999590589	1071.61855637759	1480.3018905674	1413.89191046455	997.245211749194	1370.48133981154	1287.82410723035	1100.06666003908	1417.87545529625	1007.70781575855	1075.29662476972	1221.6772216906	1068.14995932515	1586.80255478569	1299.12101227948	1140.54841750017	2678.90552224328	1048.19906463431	1267.73984698304	1010.28035510973	1658.89775025423	1609.86717472966	1482.96589460847	1018.35799483654	1028.83694090334	1390.80371649118	2249.09111524704	1159.77832783386	1589.08598675448	1808.09925266479	1113.00131370597	1001.12087125322	1085.84472496119	1084.92399147693	1012.08995618925	24808.6872414614	1029.14647089958	4288.12397026073	1088.23059165921	1771.26493721214	1053.67387557659	1432.90392539274	21453.1138632846	1303.9473536302	1249.84174145846	1074.7971380574
34564	1	3	Cy3	1105.73027097041	1065.27804644917	1673.90291586875	1409.79362957066	1027.84010481329	1192.19712037277	1108.07995702792	1078.52086543739	1431.17892840839	1027.17925199379	1070.59660512137	1161.49031031372	1078.51673836914	2767.10963621959	1118.25775913521	1103.79468956631	1280.31345144531	1131.35021782805	1087.6757907683	1025.82906985966	1132.06981544079	1364.68150233844	1653.67500508757	979.162035003112	1150.74057394556	2705.97284273076	3594.50753172354	1104.88985795854	1093.44783509187	1507.5447910566	1077.90211417167	1986.36778647801	999.707557005529	1092.31691412379	940.47979765469	17833.3766575673	976.814175442554	2542.02736954242	1244.75951781235	1282.53931683589	1057.71622379	1128.41943191341	5014.5149200189	1166.99500235214	1068.50230676121	1175.00440783722
34565	2	3	Cy3	1142.26406834461	1072.75970147459	1426.42319687947	1265.98607607631	990.15561321141	1482.8966833746	1270.38235473637	1116.6232189377	1432.43788243255	1157.96993951614	1117.90875043136	1173.41618718694	1094.889220379	1570.30232925587	1309.23185029748	1112.40406622559	3273.48154368293	1057.48388727747	1296.5014917488	997.717796185909	1772.87083862652	1545.94784179811	1407.97960041963	1032.45452763955	1046.90892339833	1288.06859473431	1749.69316402516	1009.54587778108	1565.22852402944	1747.6538661568	1141.65435132643	965.843636727213	997.241655522447	1073.08745548569	1024.49254993317	30661.2940860093	995.776784714084	3013.89504887985	1097.43639360543	1715.99107065848	1116.73919464686	1487.71418078355	27251.037887735	1444.60669822438	1382.77209782839	1079.62161510706
34566	1	3	Cy3	1056.47857848502	1053.26514690671	1772.20297433167	1393.09544483289	1037.62918020285	1151.64676758975	1079.59533105088	1057.28629178375	1435.00735201206	1031.48048596207	1029.0393010315	1147.58397898001	1072.27144230808	2764.15387130372	1110.28194169584	1027.98261564473	1347.21030271363	1181.09524495899	1089.82762217201	1021.26789572472	1096.69312108906	1343.87589442308	1798.48273261705	988.791224722437	1152.63832838157	2678.5553836407	3539.42249043824	1068.92902646281	1032.53308342225	1596.43459955751	1065.14976918048	1621.40944076969	979.01437875491	1019.69490257488	964.914309669059	16881.3601406272	1000.02235772546	2650.54183920515	1172.58548608241	1249.9840557959	1070.96811503616	1183.34924520128	7205.83062930123	1305.80065621916	1049.14753439842	1155.29938742394
34569	2	3	Cy3	1113.72735898618	1013.44059885633	1379.34995935935	1574.39943958814	947.410566238263	1693.65385742318	1228.9423067001	1103.59470012967	1368.41619330956	1102.60478473568	1097.89140824536	1195.2984930421	1132.90241885657	1585.38811518936	1521.61201216955	1112.12985956088	2490.09440071067	1050.55955233403	1153.80215383943	976.652263625864	1656.8554485079	1527.98752840007	1405.45472261926	1047.98322439915	1056.86684254327	1383.88101502401	1924.22671955373	1033.34778959801	1640.58992683454	1637.15782202461	1100.13028803353	1067.15202263471	1007.99911227228	1151.17208160656	981.594989906987	28990.304456102	962.480327696781	3078.74480292079	1168.81471477077	1636.83205753758	1096.71079992155	1358.19931532725	26690.4733137518	1401.05430753938	1200.10656450053	1107.35213020596
34572	1	3	Cy3	1074.55008342593	1089.43390391697	1821.75244994292	1473.27151409543	1094.41429950938	1115.45187922661	1111.27321843545	1070.90709226517	1418.77345284475	1033.92967210803	1045.24140522294	1177.13966319771	1104.01481044333	2971.38671555856	1106.07885877472	1092.08001958754	1382.59567650989	1125.87235149536	1104.21556723883	1011.35055761528	1122.15994769308	1434.51771213232	1979.79899235614	1021.89412310234	1204.48997879614	2788.02508994316	3299.31352443216	1091.62217815708	1113.4599247553	1669.51531289857	1074.82071806429	1633.6961710918	995.046646999956	1091.15953751459	958.421498043373	17266.0642914174	993.066022406332	2320.89945903078	1258.20151104817	1246.8998036916	1085.36927010891	1105.36691147371	4771.87212340064	1190.55557786748	1082.95659023429	1190.38762600624
34573	2	3	Cy5	1093.91842721005	1018.48392720533	1427.43603649002	1518.62431478528	1041.60474322694	1364.7367171809	1050.7725776803	1098.41069732525	1360.55379142228	1051.1268734347	1130.0539497462	1179.11435731792	1092.39775302003	1586.34382651829	1360.59365515181	1028.74786953822	2398.3203469609	1049.93101591715	1091.62211276287	1040.59175478279	1468.33976438191	1550.73672985223	1396.4951451165	1113.27452202166	1068.00908582405	1514.07470221009	1956.14443764045	1062.28390369398	1531.08406629488	1652.60305537234	1081.4928493914	1085.81038699225	1026.90558997226	1077.99613301339	1073.90782655474	31288.3903713319	1047.26786044222	3059.25610582138	1082.9696588923	1551.16992016194	1147.51283686117	1275.04242794677	17089.5632007462	1335.5063513112	1098.24725503871	1034.73162842861
34575	1	3	Cy3	1083.58774042381	1082.79560131106	1686.16620005507	1619.37612231592	1054.25126267956	1221.05448729487	1118.21698480635	1068.8012814737	1386.93065097109	1024.0963099105	1061.82431752394	1217.57214077565	1096.51481405994	2448.27612928055	1313.47665685111	1089.6567680934	1219.30685758305	1145.4949261447	1095.37169275989	1043.17670563377	1117.9362181685	1302.47787984608	1959.97095852297	989.374147131403	1136.47304770514	2395.79020777318	3387.44504289363	1107.37422819047	1141.13346469922	1477.51683823187	1088.42263323081	2082.39430292847	993.019504504671	1054.51346316335	961.790266436394	17624.3050262356	989.175881381315	2421.49120971744	1309.90506089104	1239.18868763191	1079.05972666395	1132.7253872126	3957.03841413689	1297.3312481126	1087.23630218639	1174.13001758788
34577	1	3	Cy3	1094.26565023649	1088.24551499151	1680.577789704	1645.14131067307	1055.95408006949	1138.18991058257	1100.1604616222	1057.944389764	1372.27509797611	1051.9789130284	1055.46547689283	1171.08152757798	1127.76347590811	2609.90346135975	1098.27283508113	1086.70175069655	1269.08708690104	1140.14955145029	1081.41033574388	1033.51725020813	1078.53916692819	1356.88150963922	2053.66476556152	983.074683657595	1169.87556793222	2480.26256318649	3856.99524164755	1114.32617807428	1081.10187982255	1499.77651951864	1078.67589778721	1929.09451071436	999.233470682036	1097.0329216642	960.29977163093	17167.3896001502	968.040080907503	2543.17659948118	1258.63644472914	1322.08678500218	1077.69585130976	1093.79317314783	5110.11284888877	1140.48421061663	1072.56808484444	1160.28545202075
34578	2	3	Cy5	1076.33265788068	1081.02758190463	1582.15453834596	1193.99325297672	1103.25147584166	1448.57828783719	1306.29597820281	1208.50363387473	1334.58164145866	1110.82180918159	1152.24771309099	1089.20006370218	1012.44255119664	1844.80372472769	1269.4739342844	1329.1300113277	2096.24005502807	1270.22311272186	1413.71943571405	1024.30316453703	1686.53374922175	1376.77371090148	1656.46548006908	1002.18180773773	1023.33504416153	1332.75635604887	1687.12281535551	1085.50936913886	1929.92450434894	1681.04159181192	1183.44955779207	1155.56096632753	1111.073103181	1073.26698480578	991.391849595197	22139.0862565831	1063.72806939019	3454.91307800316	1184.94978399546	1641.81251574306	1194.42863444042	1292.6835879039	10436.6960342756	1281.26511202848	1291.68774456753	1116.97587181861
34582	2	3	Cy5	1018.5726582982	1141.40466240535	1481.58004028876	1377.322552111	979.311439116335	1301.3993593623	1244.50777935828	1097.48357555929	1514.03667690057	999.476483117433	1131.56262180163	1183.78085475445	1209.86114730546	1994.44708925357	1729.99547627297	1095.86467770194	2766.97051957062	1091.62189733718	1312.73078011408	1019.16183201985	1935.68618339416	1457.6976480528	1319.44776891354	1043.35863080276	1115.17883401674	1222.38390461992	1949.78728233797	1036.38661098158	2139.88637949093	2026.54979043356	1217.67570957658	925.761874895371	1069.75847078395	1074.5912968396	1029.71704708627	26379.4950822363	981.387858512132	4171.60394087264	1219.89805780793	1897.63418426686	1066.50660675953	1557.65837641739	24700.7643758039	1285.34622244963	1262.55783807028	1131.84495952237
34585	2	3	Cy3	1028.75351608311	1065.22383633679	1678.75950379707	1437.21381306087	986.391157226306	1408.1580491574	1332.70721769112	1107.91462602567	1501.90820177667	1039.44381627817	1177.42661278108	1175.18799612161	1052.02732539545	1447.24068100321	1324.93613916714	1263.54706399851	2933.05232754599	988.74904810164	1119.14791818383	986.628401579198	1428.81971904171	1564.87971509982	1217.16265201199	1080.98964601776	1011.64159975545	1223.84987788197	1813.08812878119	1138.03969431339	1793.16449755301	1593.60603061858	1146.96947677728	969.195481317428	1054.0962711291	1079.95678848031	1051.40455064575	28074.6740345963	1067.40606173529	4181.30191802099	1040.0769361175	1769.7428084942	1057.07201733441	1203.42099881586	29950.0226306178	1119.21639807448	1328.515989874	1017.84985686861
34590	2	3	Cy5	1203.89663051467	1002.94050790987	1529.3104648676	1167.3245703418	993.883762577784	1666.33938038254	1137.2639765625	1053.60642716951	1544.30082697244	1030.30660671934	1095.13685341967	1111.13981816339	1101.98229629208	1588.96144368721	1646.95396233038	1041.31049047596	2664.81148191581	1019.49407164109	1090.61372348108	964.852195252786	1854.60705379258	1691.19005714052	1517.28202284752	1032.91120312896	1072.82763064739	1217.50587444167	1888.4375708066	992.894039006127	2121.23179092913	2024.12801783067	1203.76988400103	997.414761516458	1107.84330020372	963.930114479145	1006.26442773971	23186.377243283	1094.59993032644	3562.45859931644	1059.24472152462	1608.20068483517	1041.09470178533	1298.08674434428	16155.840248986	1436.75655461273	1284.66203657692	1053.19007826809
34592	1	3	Cy5	1131.48995154944	1101.46961228969	1738.50613927405	1582.18576841047	1063.78347090416	1215.90528555024	1083.63724799016	1039.81020921489	1399.98116404382	1012.31005573462	1101.52081390378	1111.3910480116	1075.48731015073	2522.70779911501	940.449375749997	1000.56337176041	1336.13449310935	1115.75105448442	1120.58223587735	1051.87343187245	1133.36495934857	1340.85798196237	1699.83168589319	1025.11379516994	1208.24792074572	2752.3980605159	3283.32241193506	1084.63007461327	1011.75721899324	1467.01700133651	1073.0744689446	2449.94420118389	989.592986647497	974.841279299245	1032.68840883483	14771.7978236775	1046.28896175686	2774.31399360178	1105.81572876891	1311.40857422436	1094.84158314438	987.326421173216	7670.22953925155	1096.74327612356	1058.63474547409	1166.66288730367
34602	1	4	Cy3	1051.23735093943	1065.95621212788	1581.74556418251	1435.59096670402	1019.35749427138	1205.23735188613	1112.15784678028	1082.84765987129	1404.60902266695	1011.37547433775	1064.26105765652	1193.52388348089	1077.53162827258	2802.81284482646	1166.48604733886	1095.8701584589	1361.67171392369	1133.53786279975	1096.98413682818	1019.16682519533	1123.76730594354	1238.53521742549	1730.83452051047	1006.22415815689	1111.20217966411	2354.36225681235	3413.0082374341	1110.13165428876	1100.89615848202	1494.96794220664	1087.67699915666	2448.57239091073	999.418474673875	1058.44942932606	981.285729869273	18358.5494850464	990.639118259363	2454.7043720488	1229.53944435707	1216.43886855401	1073.39203611994	1129.12157475883	15430.7243212063	1191.9696105182	1083.29398675425	1126.87546512938
34607	1	4	Cy5	1095.49140131537	1132.21096402958	1372.53619435604	1424.05396781536	1067.75240563474	1172.54355764867	1081.42448652044	1113.63946742017	1542.50422457908	1006.54177613938	1020.81046309211	1197.13621159262	1043.42648223525	2684.11143586222	1076.82103564827	1195.04744331944	1272.76257181161	1119.90428070271	1038.8995233265	1010.84422477573	1184.28679862329	1473.41863274368	1692.36230956564	1000.15105706722	1153.60173744594	2578.66479816138	4249.04876721424	1141.78226827117	1105.9108612001	1525.90035132364	1130.97863969594	2319.17916333568	1005.15214695122	1066.58415012875	1017.37591215568	12610.496070305	961.459530897448	2159.16215793324	1251.58972596797	1188.26130647904	1018.15217098355	1036.27540893265	5991.59177915442	1269.01577502282	1050.90433488544	1164.07871648985
34608	2	4	Cy3	1131.2566172078	1036.01424241266	1375.32530373522	1271.38310221727	1002.16610903464	1439.55108041687	1229.17621637875	1165.40185219961	1430.16640720222	1083.30720618764	1076.46188152107	1255.58942570506	1092.28556736987	1935.17703830985	1462.61311235806	1141.38662563118	2255.1792854603	1088.88753907937	1105.27516826384	1009.33676853902	1465.62984744527	1375.40010336626	1505.00676141366	1036.57483584185	1111.10837557255	1720.73635717908	2403.72319548793	1034.39911340513	1595.04189946964	1811.33097397187	1094.1240913227	1259.44857289883	1009.45814336229	1044.88891875935	975.216725277629	29036.1064777435	976.793611740786	3324.5333174021	1235.22867270555	1708.40258336959	1075.2374195979	1340.54271905165	13350.4800519991	1478.19885276612	1180.76163380892	1162.1418951455
34610	2	4	Cy3	1115.89227397366	1073.80372306103	1502.37274528866	1306.43231358346	956.315793481371	1325.62959818933	1183.60665674389	1153.56451647274	1430.88155782738	1059.76708850362	1067.50641663917	1245.08482399149	1131.82849594196	2000.03703699912	1659.57412131294	1107.27750245205	2071.47180525217	1017.35551655182	1194.34829607521	1014.94419239416	1531.37661582526	1426.29181511282	1540.39507973258	1035.05368944035	1066.47724130608	1518.53472114666	2405.63048470134	1121.34849896812	1714.87289296896	1649.43107152183	1108.8248293938	1257.5188393187	994.551373556707	1034.79255329648	960.255505808296	22675.9325699826	1006.23811162684	3582.99298030038	1126.76483212502	1495.93660222312	1098.97397224213	1390.88438813795	19704.4929130517	1548.59918106696	1227.03814442909	1151.22462652191
34611	2	4	Cy3	1039.47666287965	1041.12586391145	1339.69649194822	1506.01144426405	959.596311072838	1219.70983552425	1293.90431054695	1093.09368496304	1335.24932214668	1085.4892028045	1153.07930941296	1177.14556678909	1101.22042726244	1407.71936993003	1189.19742472048	1196.6149190016	1513.52456235523	1077.85991794211	1113.83696035591	999.435173508636	1442.47176776393	1348.65658424148	1483.2795461085	988.801203465295	1091.52944158295	1972.90999110311	2179.31586264889	1085.32574141074	1751.25742327215	1599.7148841595	1152.26762006874	1232.32271786591	1017.35812334585	1112.60309143274	978.637836941461	17177.2605321522	988.079152650965	3318.06813788033	1162.59887583019	1289.50853363699	1108.84044848191	1420.57864224349	13962.5455662476	1566.1670044843	1209.08898712184	1267.48581548228
34613	2	4	Cy5	1130.52863109163	1098.03769333434	1541.47221160447	1266.23605522969	1048.62061476707	1365.58549371478	1107.44104948633	1050.7593145754	1457.0398575858	1123.40818679909	1091.62589087957	1154.22911687458	1078.90142793074	2025.79822593196	1325.5416291536	1162.37682235643	1878.25118525459	1044.36209656992	1217.22765711495	1063.50826172933	1126.47089520808	1279.99980962179	1463.39180506424	1084.6850114246	1024.27777035946	1386.27899473963	2151.11856807089	1018.20596920566	1413.08303495654	1501.85939811341	1102.78988041693	1189.00742392563	1091.10903060443	1182.18807486459	1077.585405545	24691.2496571698	1075.47407544759	3309.16341581265	1147.13636333645	1621.7393865544	1071.05512170541	1206.76910155952	17261.8123708466	1256.76127879204	1091.00573388358	1109.30594564022
34615	2	4	Cy3	1035.02572585774	1033.76194043608	1407.74028530575	1345.92028852577	969.230966846694	1419.48048723468	1251.99321520651	1170.50040416033	1341.78463935191	1044.12376755367	1114.62934859268	1218.37265912848	1027.29620799971	1529.87343475091	2233.0960397833	1151.4007003093	2432.07235564915	1031.73438337331	1242.00978808744	990.651366302004	1881.03100560289	1485.09743892334	1288.47612135742	1039.09023972501	1009.70815434946	1347.29820099735	2355.68891021217	1078.33643256423	1893.87445181299	1645.05203016022	1227.56400895279	1001.74375335534	1032.74399014612	1067.52157934381	988.192230236727	31838.6829954277	996.890528939468	3372.44002971461	1175.19657301112	1614.2761311352	1098.27271823745	1587.22410048593	17631.1679511489	1666.41105320867	1346.70482546046	1186.66769616385
34617	2	4	Cy5	1022.34904266884	1106.7615275448	1419.20229831945	1414.93455368936	985.857072100385	1777.09275430399	1030.33763291978	982.799676807496	1339.25998377061	1004.23152168319	1000.68792533877	1170.63989749375	992.620839663146	1607.67536577368	1624.87197576585	1038.85662009065	1175.92602959854	1051.39056181758	1259.66041181118	975.489269732575	1237.98946930128	1391.77965711268	1412.70453082689	1010.88923556017	1045.7369122945	1834.59586712147	1925.14455578	1143.27648650168	1209.0825149182	1444.74293449416	1040.5632171001	1302.94181253217	1105.08443436169	1081.99472804916	1082.87188177579	20613.289365358	978.202619076476	2601.01833907849	1316.98001969411	1526.1081367623	1099.55537057856	1128.99623034885	13775.022229721	1235.46221827362	1154.43341237962	1050.8919300089
34623	1	4	Cy5	1007.93492516156	1139.5328251401	1756.41960895392	1444.87387928414	1015.54370815151	1131.71066832561	1134.43294063908	1145.35246198033	1470.79032227221	1064.28127960427	1067.31125660997	1164.11969769761	1121.43838450797	2654.4784702406	1284.60275691835	1064.3592581916	1401.89323595074	1111.74770765697	1091.30326649904	990.072627772575	1120.1510793044	1389.05453085605	1669.07902418315	998.881527786154	1185.36598522473	2593.03907372396	3449.2683174896	1100.75680069612	1092.9085638947	1596.48772561023	1092.04089937551	1551.16464487625	1034.17070174161	1048.27976398498	957.428431540556	14761.4408255895	965.131885899623	2526.20208236876	1304.82174652295	1225.84035834793	1017.86495244103	1081.02682348866	4402.14440532777	1281.83836666315	1042.50069095969	1187.57091728123
34625	1	4	Cy3	1097.2194030029	1069.32776535441	1567.1187344295	1432.55601458704	1047.41945970041	1213.75056049415	1106.12571144319	1070.72438274139	1467.52339137487	1025.37589380965	998.222537841977	1183.67242935646	1103.86223242143	2979.29074163693	1167.78409630123	1063.89586696515	1327.21144604291	1141.39902928349	1089.32207314961	1038.97439214905	1151.70259396203	1203.13958434848	1712.2017832728	1002.5647110561	1164.65694192452	2597.76439049448	3748.475606214	1086.62920429734	1078.58590867456	1497.33188680019	1029.20860382155	2726.21557054796	1001.3828805107	1066.42225156277	940.279098380319	18555.863773409	1011.86874233119	2597.59366366564	1253.54030515777	1259.23588703262	1091.2188637752	1138.33443530911	7477.44822420571	1273.20514905557	1085.10212906891	1146.80885594884
34627	2	4	Cy5	1020.04300312279	1155.72849406256	1833.22310469586	1297.52611600892	1032.60665761576	1094.56550208184	1217.88509503566	1307.29023233287	1221.92798888661	1050.43299297741	1149.95414142084	1166.65860817233	1040.36384120151	1950.76725941214	1289.34040793016	1337.37564107557	2202.15033228657	1029.49729377523	1219.96889051797	988.474958182978	1182.9352326998	1441.72711731304	1211.05377375329	1050.27343787126	1133.79594410199	1453.12475412047	1519.34574035669	1160.49747645352	1561.31050504837	1567.26110164414	1204.37478300384	995.333873248766	1040.06263008662	1398.45174219975	1035.28193187035	28630.0343234626	1023.79185765167	2768.95495806902	1156.73173909435	1572.23565591619	1125.00875338724	1355.46643338704	22211.0568352892	1373.10279321316	1166.60484483552	1029.89321518026
34629	1	4	Cy5	1042.45216488478	1105.36248674337	1674.49734651073	1874.18678665347	1041.29975097624	1130.31597015929	1204.42712690037	1039.91187962428	1318.208642762	972.74284381711	1030.50764957949	1110.62576671737	1112.62128496687	2475.71930653671	1130.78055519511	1171.29488827241	1270.04683023669	1120.51475429994	1169.24575946633	981.923503078402	1074.79189973625	1237.92517206843	1778.57163126474	1101.50323088301	1210.85459936115	2770.6885463196	3309.96282511941	1166.21296810091	1123.00991934121	1557.24621435166	1073.63847889577	2317.94428096177	997.848715094178	1083.86784849705	1032.84374844789	14988.0850908519	994.049551073999	2442.72728649313	1204.55735346479	1383.63543817977	1041.35671513747	1028.03657664182	6876.9964651181	1206.87290419392	1158.36977641878	1115.24773378981
34631	2	4	Cy5	1037.79499072962	1145.48200746975	1196.63816735922	1325.2593601528	917.397951526666	1233.0090755227	1159.10991305885	1054.68795024088	1226.08928740537	1140.52338953656	1122.17912298092	1152.39746237113	1182.83891618686	1841.86912442293	1802.93306574266	1047.54497319048	1958.41450022798	1054.92254162789	1044.57049935258	1077.44634756303	1244.42591856609	1387.07020557983	1496.37926482047	1073.77300392109	1228.36050197741	1957.67627808523	1991.0604653508	1089.67233113289	1360.2229687116	1572.54448607366	1311.16024499559	964.930342790354	1164.38572907763	1088.3280016304	981.931077908525	22925.6170566807	1047.91865281756	4146.77758590056	1060.16928458444	1643.2247912724	1148.23061067635	1072.21789313526	19364.4405206326	1217.39926489476	1183.00642282033	1077.5162108982
34632	2	4	Cy3	1074.65810080564	1046.65509348202	1477.702096232	1361.24498718845	996.84808122125	1380.74655521199	1229.74615308695	1132.95489792108	1536.03039839336	1063.25230264111	1063.8155174072	1256.17789395546	1094.25330652003	2487.77991246458	1188.73768550071	1083.68116431484	2236.02765897552	1087.42735902316	1209.82481017235	979.627077523764	1853.46905476661	1499.64866079056	1461.88148740186	990.005526556729	1097.27983523437	1652.22062832634	1992.47719133202	1067.57392898296	1503.65412873395	1758.23960813723	1098.62967799124	1233.26180418686	951.914738274918	989.650529511693	972.291623801147	20331.8133044401	1000.55419430684	3172.83191962994	1106.19274674748	1487.5060035443	1114.90066319788	1396.88995751869	22141.4916676883	1514.84529387099	1187.30916562579	1200.71426929355
34633	2	4	Cy5	1157.98828060898	1011.00258154056	1615.02462693195	1398.75221854803	1078.6265961265	1907.34594330226	1171.21397543675	1217.49367359915	1317.03038572158	1165.02857043365	1139.90951823816	1241.40649558885	1007.64485570665	1849.39168571386	1407.30420297333	1115.36794344349	3036.29031628949	1035.20432041822	1151.8562301498	1026.90059356885	2060.88481151827	1629.07838066917	1344.59312747572	1052.44847439782	1074.617043297	1405.52685508907	1825.97962540601	1035.59103946294	1808.67340620714	1711.92587779529	1209.43009802205	1069.48905692691	1096.92499766843	1362.08047246166	995.435356505975	24689.0827108117	1021.70215203466	2547.95517978346	1230.83380371435	1669.61547178571	1095.16051753159	1576.17200594627	22704.5106870529	1221.28497699135	1169.47993470666	1058.39374866992
34638	1	4	Cy3	1092.53938382789	1048.89441509998	1715.4954962521	1482.93614804514	1027.45614053254	1170.76255254451	1107.66861974115	1063.45786934095	1361.50848048863	1060.27843180586	1074.10474307188	1229.59504020245	1104.75610156653	2907.44889270383	1220.45543663517	1059.62359446251	1399.02562706048	1149.0740585328	1077.44906328672	1047.36244955786	1140.80527445427	1365.67533930277	1732.86009650041	996.162370530811	1144.09277279261	2392.22786217342	3527.6213851292	1109.97090735284	1093.45913841503	1525.64381484858	1087.53518780613	2345.13775905611	958.442829621466	1029.58089576986	951.837347247692	19990.4111156694	989.699438574695	2382.61417823422	1362.76822359382	1193.2120017971	1085.94661276475	1170.2655073526	6766.30759798691	1272.09434189416	1070.30806784934	1202.45976735246
34640	2	4	Cy5	1083.78326155296	1058.54967508157	1741.50488631287	1675.28162388411	933.097270120033	1358.69475367218	1140.1549910195	990.266075763277	1416.41725988336	999.380642946125	1153.47209327996	1110.79996798799	1100.66360335157	1347.71438076912	1378.30293999093	993.072605964483	3200.06964470003	980.538491155293	1297.02512803129	1006.54118369949	1698.58246252681	1433.74783587325	1293.54440984415	1167.44511266446	1028.31455942778	1187.96471238834	1806.0588320197	1050.93651600488	1630.91682999762	1726.96403941437	1053.51596293098	1026.39118750101	1072.38112372937	1283.43798205251	966.303212244018	27426.7917057191	995.124490015597	2779.78275245133	1227.69307395311	1626.41428139873	1125.66993961992	1337.6576674164	28057.7608099204	1491.81663659845	1109.32212874196	1011.57469593154
34646	1	4	Cy5	1027.56125229344	1069.31404627855	1687.94810760323	1556.46444714752	1092.7902454846	1127.54457633683	1108.67334466136	1019.9893434559	1412.63282630696	998.872087049676	1099.15564084315	1056.78651609953	1094.62792336172	2568.6001537415	1049.11586967886	1158.51613970577	1197.75622618656	1162.01895949462	1044.46896311995	1047.77195160043	997.583340350765	1269.48802090035	1710.3189262053	1048.28391456531	1173.14410567496	2960.26820244606	4326.83158629794	1157.74127751552	998.355465927358	1499.22416221311	1050.19868105319	2683.84097197751	1076.93245456119	1002.41182800303	976.748436387768	14294.0843845503	1019.57340238256	2246.40946252858	1201.1950561658	1105.62245385192	1093.38289455504	977.867472017376	2916.75745382231	1191.05772301861	1018.35975412681	1067.697637128
34648	2	4	Cy5	1024.70455358801	1049.48740342899	1331.66222089609	1722.14467646634	1000.16389062401	1523.89687999502	1446.75697538934	998.774610165427	1443.68747976114	1052.79020329034	1135.39984909953	1421.58806093148	1211.93998224819	1659.35170468415	1162.44558160621	1235.72890799686	1621.93117301788	1004.00432166779	1162.13072487943	1063.17483606846	1344.07443660756	1755.16064358522	1196.29423742221	1089.09145056175	1058.96634891057	1224.43131639053	1637.79262206242	1201.69447673356	1966.97054651627	1522.41934495094	1115.93592870774	1738.40378952138	1018.26297657765	1260.2878128693	1153.86059646863	24346.1137518799	1024.89940235223	2310.88242796877	1260.54655546162	1189.90144069761	1080.27753729661	1200.3644176051	26938.0411201105	1239.66527690295	1200.5866816652	1033.92510181145
34649	2	4	Cy5	1042.28191778622	1130.97952544948	1268.26414250236	1766.26047860151	1006.97990934271	1237.16983989376	1168.1961720181	1068.88076985442	1353.07464010108	983.660789053807	1064.63282506204	1063.28742645667	1103.75928561603	2784.14500598373	1254.4584028984	1052.58194919501	1519.65069853779	988.612987020388	1071.89462855561	989.631168097065	1713.66026872672	1330.04821486835	1188.26283996155	1217.38709540971	1039.55228662542	1431.07306630465	1572.81190033312	1209.50825950082	1229.91254407367	1711.22836218366	1139.33504369308	1003.8786365625	987.730345720227	1108.45513734492	1130.30517725534	28167.9649507069	988.337740719764	2822.50009119821	1249.3437696118	1422.39319642215	1046.78831527643	1145.22451447505	21857.9109930348	1331.20083172002	1136.86698946212	1061.9318738655
34652	1	4	Cy3	1074.01362106172	1057.38865696693	1698.8363500787	1603.14339391783	1032.02023166958	1192.87555601527	1106.05642275683	1076.40798265318	1398.83744157651	1026.57569086985	1032.86108897337	1179.18762653087	1085.02164152787	2827.57975076885	1099.10780248974	1102.21645971328	1236.46386710127	1108.85035766367	1104.42739906004	1019.92533718538	1158.64534085018	1267.85305913438	1908.05502833702	989.970061705611	1177.1600344822	2545.35173422244	3475.34506645484	1095.7702761984	1114.55138491846	1509.74346738654	1065.74461063635	2450.17053797235	994.035303396905	1073.7885250899	975.93665122881	16755.3781011993	993.615023473229	2383.12575202981	1243.29747850237	1178.575561116	1085.2454319727	1121.49382605362	4969.44030980889	1171.48289926902	1072.40569444801	1199.92674681534
34653	2	4	Cy3	1075.64319686978	1064.95080402523	1392.50858139812	1258.88191077192	940.473730721226	1549.48962201617	1198.34584439141	1167.34849579394	1430.19715458812	1136.0318568998	1066.21332463149	1193.7870034328	1145.25425927233	1345.58189704874	1733.33815492378	1109.35808313279	2776.64849978631	1054.51679876331	1151.14749951075	983.623790973556	1485.75457130389	1569.98163141008	1365.09881271441	1024.50119330093	1043.40944780522	1349.33464659409	1715.06256245263	1059.39369707822	1606.04071735344	1601.27967101362	1105.25636660185	1005.29050506934	991.843173055287	1044.73041205112	1013.69621253181	30556.0520727287	970.581326030428	3721.31039336197	1193.9489162425	1608.85919780711	1095.74821153078	1405.44131062685	19532.9475400777	1322.02993852185	1181.8733722664	1105.94598128846
34654	1	4	Cy5	1054.25145262484	1099.15951814608	1890.8088759516	1550.7335982977	1002.64007433451	1207.49762089872	1129.26106562152	1096.16501025563	1521.9197585176	1041.29808523738	1027.16778456832	1119.94349691994	1157.61474626808	3077.50823048684	1223.45730188161	1051.60573753033	1255.23403701752	1059.97283023258	1086.02599257786	1009.54998722756	1151.68324458907	1367.95818882341	1837.1822553854	1013.15932685722	1171.47093064902	2802.69604832156	3522.64726617136	1080.30696069385	1091.55520749787	1564.38719643743	1063.87748736354	1508.55854173166	1020.4445469393	1092.88348182357	997.572400073725	19883.7693306191	970.142503534066	2874.34905540913	1206.40457765011	1391.87962405282	1084.44685704496	1090.38365663366	6614.39073176128	1140.93046573834	1050.73616048015	1131.89048754843
34657	2	4	Cy5	1016.00866372925	1211.32558107405	1343.84211412058	1343.99225648162	972.520450316806	1360.55625695101	1162.11713934291	1185.48179751034	1365.95802770053	1040.20957256376	1184.57941937517	1158.11436260474	1021.28488564332	1848.03237054907	1443.61183663169	1264.78545374409	2587.01944670087	1051.13769266801	1113.22558223253	1051.95599916304	2124.02974214333	1642.29218656948	1471.12785716162	1043.68782181081	1109.29029109752	1546.52138534322	1845.48018936623	1048.17957009247	1241.34739137694	1529.98373137228	1029.41624800082	1095.52535963228	990.581311406721	1007.1526438637	1020.71691909078	27985.1263201919	1094.29719712582	2634.96843744467	1238.42694126797	1673.62320890701	985.600536196361	1378.07313536066	12498.9852462507	1126.33579344003	1308.76938770736	1164.56621586434
34658	2	4	Cy3	1166.89742449306	1054.30205888704	1520.89558285089	1467.61339950645	971.33319390744	1889.71175691537	1167.43898144981	1118.0942808236	1397.13393151598	1080.55435455482	1086.83114980656	1207.05127515559	1115.58760989065	2176.3549113073	1298.97340416037	1134.91859568159	1769.26382410809	1068.28053758708	1219.60223569701	987.639988923231	1637.83973974494	1784.02680522317	1447.61268550263	1035.02028921944	1050.28155552171	1283.31953282064	1794.68105225503	1021.73520640928	1662.76798975804	1765.51869813098	1120.77862470468	981.760516185877	978.711760368834	1040.01178104448	980.929956393174	19326.5913678944	985.271529507817	3452.80704389205	1150.84768741072	1567.50046089056	1073.13659379747	1738.80163772185	37227.0388168927	1471.61734793557	1146.09285468199	1161.54879901462
34659	2	4	Cy5	1122.31423075615	1054.32622637587	1790.50854225403	1760.9679592318	982.053724015176	1663.37797998091	1258.29813006485	1186.91679420732	1364.98641739896	1015.57923661271	1036.06773262976	1131.24700808036	1131.95852210861	1658.59519395625	1186.39977389153	1081.81635524493	2768.48515183095	1081.03398411377	1133.76977184023	1095.9800338428	1467.9187510245	1711.42335664551	1306.31864505904	1047.39723994243	1137.15240083866	1381.95356452957	1799.58369674521	1106.29284868937	1615.72839443337	1735.14214609497	1225.42620520062	1472.1115621142	1037.2931698481	1199.09883489948	993.499284899403	21988.7650169083	1030.32232072894	2811.90533680136	1137.7285985548	1666.72197318879	1018.80414122425	1166.86364569257	21765.842067646	1168.65116583728	1082.50147143259	1103.50355388255
34662	1	4	Cy5	1193.04624379115	1120.60178432974	1590.25470748368	1307.83929316425	1034.45416695511	1156.13928017965	1079.68288687418	1133.28167416208	1589.90670256246	976.195634939904	1046.14419272565	1083.13035015793	1060.25135485774	2962.87453413327	1131.28340479525	1186.28394641336	1592.60454429332	1043.24562955725	1090.25648164457	1050.40364480968	1091.64139525162	1323.74438483548	1625.092564016	1115.37367673824	1112.73766406699	2461.85429006956	3392.36778861502	1113.21951304735	1034.32166904828	1645.41167599282	1233.55464387438	1692.11439454296	1020.01036933423	1069.49050542632	990.153984748586	14511.4706464918	1057.05956772367	2066.54493908926	1310.61695587259	1297.4476161946	1092.43713879079	1006.47293719558	8764.33929995078	1130.05818191767	1063.25004493692	1020.87995483532
34664	2	4	Cy3	1123.46393573876	1048.24314851867	1585.54261547093	1356.52868474231	1000.81167275649	1239.94908286883	1136.91352229696	1097.50559756801	1425.88212620351	1068.0960726428	1031.73627352141	1185.30617221289	1081.88063233156	1653.86140345045	1594.64198789355	1087.26925007053	1948.86275208893	1061.36635072139	1266.37279375911	994.050273433278	1368.45792621585	1541.74662965117	1376.47512843312	1016.52466365496	1063.07970048157	1586.27426120245	2219.20017894195	1051.59767822545	1383.26258262546	1665.84128497706	1090.76798236608	1193.9904656599	1009.69060046153	994.523403068663	936.727075402279	28153.1718945763	987.289716922664	3098.21277403874	1206.15376827667	1497.37731257001	1063.07181236663	1278.43151729336	8874.16195751633	1365.63536541863	1145.65434660378	1114.54498106438
34665	1	4	Cy5	1069.28260019791	1122.44694739391	1792.36227861588	1628.9779361932	967.884280921536	1128.14855772172	1078.26484285817	1020.67440927961	1492.2844961948	1038.02825428632	1074.54894084019	1170.79991402661	1132.20481147775	2969.8608387121	988.848666609525	1080.7370235728	1124.92870543096	1205.98035702769	1027.89655328068	1054.70430659152	1020.40007549823	1364.57323245039	1847.82179237687	951.360971036497	1274.27316085009	3534.52498724941	4813.57111045591	1144.85853781962	986.445417112507	1460.39527232288	1047.87084438827	2800.86751847101	964.644575527337	1061.34209784449	993.335802694028	16046.48621416	1022.82201753139	2216.75316871855	1188.06243792789	1267.02801841266	1083.38366138569	993.979474883198	7455.47329781744	1229.56172569184	1035.87749764348	1121.80937403566
34701	1	5	Cy3	1057.59226509395	1049.5603069367	1774.86446245926	1506.35138285713	1011.64130691707	1143.05938562872	1100.00293883223	1062.14068983571	1435.14877236064	1022.89106579584	1070.72836557364	1156.12745020712	1102.99167220591	2640.88875388101	1098.08274105595	1051.74950355583	1257.58076722451	1121.45599012508	1082.20424898756	1022.37193348192	1107.40289321855	1378.69993173605	1786.92910936536	1010.42697462325	1223.62230653627	2619.06231705414	4267.74136384838	1098.53213657869	1086.13048958665	1494.47592551216	1081.135848955	1754.47193011978	995.013184501038	1027.26325372527	985.1912208947	15774.4785754393	1000.80532654483	2607.75756492059	1235.89331378229	1318.48746262416	1065.1725473067	1075.87206408633	4750.62569428748	1302.06701011615	1089.82738717906	1157.19716697107
34704	1	5	Cy3	1065.5193936207	1058.29893714604	1606.88398226716	1434.99502170336	1015.02990614261	1197.96680909101	1108.08185985423	1087.93282946897	1402.78923653662	1054.30190809603	1005.40466389174	1255.54360037554	1094.70198376464	2506.86726851806	1115.03575029505	1078.5080086955	1488.62468042501	1119.10874012545	1097.4601459897	1007.92154231862	1161.27883149003	1315.73844083392	1731.28857276677	995.369949320178	1146.03621520702	2318.34200906532	2975.83125300434	1061.9023649682	1073.35180041732	1484.98921023929	1060.68368938226	1865.34027650042	984.652734832003	1057.30536488872	948.240758176452	15992.304257838	984.123769630977	2382.12965569486	1258.78217197016	1172.25709430455	1072.00691899628	1099.36161284188	8226.22218747899	1246.40158246917	1030.64953692521	1205.22578699731
34706	1	5	Cy5	1038.97699710173	1027.88149222749	1435.19738665793	1491.17290970546	985.120051632781	1295.78128011894	1234.14048634883	1033.99383488376	1450.79146199361	1027.0742598586	1112.6992807666	1127.17383407709	1056.23982977344	2363.11722178751	1090.69951864664	1268.56943114254	1182.03106564211	1050.37694744134	1112.578367576	998.662008682538	1140.74916304301	1275.24656014362	1719.36667014365	1021.75231914205	1045.13865450189	2134.58174556499	3109.65283439046	1065.78185836004	1377.00199766154	1322.70960687549	1091.29825656443	1783.40520364464	1087.63524712877	998.951479066159	1003.9198140789	16002.9438252922	1104.22652646209	2270.63448229766	1203.30135668247	1398.84699043546	1026.48834633161	1165.4195575379	4693.50529953784	1222.87191916322	1084.21873024032	1093.38169882265
34708	2	5	Cy5	1090.22750703854	1036.06236896473	1268.15911700965	1333.05039742472	926.166201118139	1546.8451878223	1135.47086251947	1033.77950032847	1354.44140273123	1060.8506414869	1007.91291663821	1064.16826532101	1064.45579143417	1916.58781539762	1225.22211563212	1103.81973557533	1722.35578203906	1181.30662192272	1113.40775280077	986.814344232795	1413.58534390352	1454.12370824626	1182.0939553457	1040.07793001529	1200.62743525442	1369.62821567488	2053.90440661864	969.191637883571	1235.82440996365	1626.7512693743	1153.35813316351	1218.46618098813	969.031318917047	1100.83294023649	1063.2506413677	23038.8972116669	976.728443835779	2708.26548164115	1155.48000553209	1372.62014094454	1053.99682450676	1240.06826591988	11303.2908554066	1232.55106067867	1081.60546969223	1010.38694826495
34711	1	5	Cy3	1078.89056609845	1093.36080555437	1669.05929412888	1533.34864977697	1041.04495790142	1177.56978698362	1085.63339161027	1061.83431923485	1329.50477389851	1024.42318954979	1040.94353269444	1123.17923751315	1142.10119189897	2422.49965363019	1125.84325783613	1091.03785097722	1287.65336215503	1163.84112686242	1090.32882191592	1039.96999579896	1110.07531406164	1409.48698234307	1765.60555600108	1013.01518751399	1159.38110858683	2529.07257562049	3850.19051929305	1075.5221103149	1091.82144091495	1391.19821122485	1063.64673215831	2576.40539173188	996.760528961709	1064.71048709419	974.557551021819	14737.3406945904	1000.81210183867	2437.07458615411	1262.48945724035	1225.65140040929	1088.46169930203	1117.92062788163	4844.45568744083	1262.32512708886	1092.04444090443	1131.68695019066
34712	2	5	Cy3	1081.62351076772	1075.93166363758	1456.86419755653	1450.21192266439	985.302702523734	1442.85381821827	1238.69921662983	1069.52562170861	1365.6405505223	1078.82957235108	1114.82702491752	1244.13083395712	1105.13261171719	1799.65167122569	1625.59645389349	1120.42345704425	3154.54087253785	998.283386613991	1198.88676228402	959.05373208116	1450.38740587997	1648.16335900815	1496.57864246585	1020.74721054604	1043.58290505627	1343.1498542188	2223.12388746482	1024.15061859725	1490.13054165272	1884.10475920273	1090.18947579892	1071.90389200575	1005.85525855197	1057.95059963937	996.21541154529	27706.5697373652	1010.93795675908	3858.55675056744	1169.22330117107	1724.67807771415	1083.67713083923	1494.02541515623	16321.4578521153	1558.6246738218	1289.43308715031	1099.40023034263
34713	2	5	Cy3	1048.06104104708	1094.7577596905	1561.47013341545	1512.06957162856	978.033553094718	1592.33117373375	1200.09826745981	1057.1305663196	1405.57463717465	1034.46721409188	1059.97650614387	1122.0954068568	1059.08823779822	1667.23903779687	1701.07063829787	1091.28162352852	2035.71431632446	1001.94099213347	1249.05115851757	974.345410499505	1483.37120779575	1590.70678936801	1400.64917414241	1047.38763878774	1004.95219455903	1323.04584420531	2108.36437560297	1086.61694889714	1538.04407109327	1550.17011954398	1122.09307226488	976.858763200263	1061.14179131252	1069.17403817484	1035.95256937385	25993.3267048309	1027.17387611272	4615.20434383798	1163.2669300265	1766.50316617083	1053.10578677538	1331.31304427521	16048.1770110176	1237.95395188497	1204.50652286367	1098.18790848106
34714	1	5	Cy3	1055.59883474931	1077.22901204611	1660.06419439473	1619.82988659509	1009.06830517886	1178.7198183499	1104.47704018195	1037.1492720733	1380.5119363524	1044.26097360651	1039.95198800574	1145.04315019092	1098.26789639036	2471.66233121775	1128.84903846201	1078.29881298442	1260.24823712945	1109.74577782728	1074.83168463481	1032.47658854813	1115.80161300436	1346.93370523162	1632.61258865118	990.978420723563	1135.20967620637	2534.70003404295	3399.77791491886	1081.24239686074	1094.36251365608	1541.9498607541	1080.9007907464	2304.77947146958	1014.9924336648	1075.42870180895	985.779363935647	12867.3682910063	996.506073177385	2700.59753559369	1219.64901957998	1363.5853004165	1095.36165629315	1093.13641764561	7890.72055047645	1245.91194321134	1054.88775756457	1178.77106387866
34715	1	5	Cy5	1071.3258856266	994.371094754742	1716.85201323111	1444.40540225	974.704226589587	1238.39884845761	1152.75600369831	1042.37437784139	1474.44239371556	977.22549432758	1064.33095949997	1148.28812452285	1056.25623105775	2684.0610803962	1042.06093638474	1084.46880386592	1360.66929118723	1220.01742758261	1040.91659189068	1058.61304737442	1139.55119151665	1368.78878900208	1633.77100609958	959.724839365443	1169.14710813063	2665.69802884795	3467.74796474624	1097.38057662154	1135.05697603794	1542.25263256515	1037.91349572876	2125.72530817203	1021.81309963265	1059.66793445079	981.919218779696	17730.4227273644	1033.85043683894	2329.62923573731	1158.33186543062	1161.13251462176	1080.23457230923	1054.29750996825	6976.06963509384	1210.03637739487	1030.30173767274	1142.54869737897
34716	2	5	Cy5	1078.25946068994	1076.92170887038	1209.43749674331	1427.46416076217	1160.99871821746	1303.7655809815	1412.10252369527	1136.05117413699	1190.00012803401	1097.29305527197	1039.35455982651	1417.86066864155	1116.8286145646	1605.16972173874	1289.65648291729	1049.60838548056	2457.21872913949	1107.48789124734	1002.15398431602	1050.58580640811	1105.93500901774	1495.03796275107	1747.32364855458	1149.01172196785	1163.7365752184	1375.92545518763	1683.40691207417	1149.534136299	1234.21759540222	1430.61175233699	1166.67271280729	1127.97651159051	1046.09458223854	1632.85822788558	984.148203611837	22160.5438884644	1082.83495365398	3761.06868347848	1105.10342920529	1376.88512177784	1013.41694617908	1275.18334955628	19726.936197154	1582.68468647845	1089.89309173304	1064.19754798219
34718	1	5	Cy5	1072.69125605284	1081.67552208673	1809.72260540568	1555.44735249971	1003.02199684894	1236.91085516827	1071.77962044593	1083.79795547055	1344.97489856383	1038.95765921816	1110.66473471014	1182.20913627293	1024.40432727238	3051.86686403112	1189.8909509861	1128.73195304904	1394.83766128817	1116.47698382672	1092.64853929147	1013.21973970074	1112.29395500949	1330.65561797525	1610.50079980985	1008.63786331743	1208.16073864914	2636.34590796603	2979.80674409992	1178.88082439594	1027.76210525162	1582.23792789138	1066.47578978206	1856.00399103641	1025.33555693227	1026.92881043717	1033.28666585529	20317.9231901771	962.211879961072	2787.42947189592	1212.05882546907	1175.00034191915	1058.92424456654	1056.54050695571	20379.0266894197	1296.38771557716	1204.75946334897	1121.52638953959
34719	1	5	Cy3	1072.06658665235	1069.08719161699	1629.19377979356	1598.25631162801	1081.46212697372	1225.91950030154	1092.79339913992	1053.8854385398	1366.31673495481	1033.55443023682	1078.18323735418	1195.39607751853	1119.65145878027	2864.31959613328	1065.80157401601	1090.41136627143	1384.80511369303	1140.54766979048	1085.4785665849	1040.64166206066	1134.30536085628	1339.29897067334	1746.48371732181	1022.50241828686	1169.67497093778	2428.4463974324	3406.56050856326	1101.55597990923	1088.26874469611	1654.8160490602	1066.37110099251	2065.58117754886	1002.17426783163	1223.97693000134	973.04595402327	16791.0148300277	1012.81926302784	2283.96440221837	1151.62546885192	1229.86097027437	1075.77095747034	1166.99291150968	9964.10353875856	1233.01259090014	1097.62121628522	1214.02229573413
34720	1	5	Cy3	1093.71580960272	1062.86774396687	1700.8998756192	1395.87006525943	1028.98017607306	1184.31664481404	1103.30936297629	1070.4042662998	1432.94740390491	1035.2513249722	1035.81569906555	1113.84166373553	1108.28870889498	2396.47705323337	1136.96559584917	1099.42624686223	1298.36541735156	1127.36319406498	1102.51601223771	1054.52196351279	1142.04584349344	1269.86134686265	1702.35167714361	972.054516368678	1145.70587501044	2621.60160110334	3800.05313675728	1075.16927458072	1091.13997321619	1452.94779625333	1061.7227321219	1984.83320645829	958.69296359931	1063.66329516974	965.493514941522	14698.5308396074	973.086769014791	2298.2490524891	1346.87190562526	1200.80900774176	1071.47060092528	1138.84677562129	4471.2586281491	1224.50308558134	1099.82831553588	1163.3030302508
34721	1	5	Cy5	1072.76470091169	1065.91252072889	1678.38506949466	1517.13715485001	1031.56736440235	1253.4120672003	1055.904300357	1087.39551379307	1474.43214275979	1033.41508213238	1067.27986613164	1141.69874924325	1125.72838156815	3068.94870759105	1196.75537888695	1058.12996040759	1271.28596095172	1170.32775834356	1112.1960678998	967.665301816454	1113.15866343353	1386.44122676823	1685.81572926001	973.548564197124	1215.42177740181	2597.12360347125	3810.13929988264	1132.01527063084	1055.07534571215	1447.03819947067	1071.85005263677	2029.42170449733	989.23904900912	1011.91057966126	1016.48033326445	18612.1777813163	1006.23157140018	2651.10752692827	1282.40747034722	1190.49911824555	1038.12556786827	1088.10583945731	6933.39697034719	1186.43847102825	1050.01284112245	1102.46200525285
34723	1	5	Cy5	1003.80534852923	1059.54215161972	1694.45790355345	1517.57539020192	1013.68516737154	1320.63421342566	997.264862830218	1057.29769739441	1421.25558128957	1049.19082324813	1106.4203102997	1138.97085496288	1174.80048329225	2636.27036967124	1057.19245853595	1116.27948046206	1239.92297917472	1138.57968657339	1139.00317376742	1063.19255847495	1120.49024813205	1375.41235286393	1763.86991080049	1041.60450145994	1090.31955366382	2500.64366129501	4225.49557758311	1108.42480755786	1137.7000346797	1508.22557510339	1048.87580982989	3200.58657374664	1032.62263104871	1031.40358094526	984.924103756566	14557.6395210724	1017.0050945825	2393.7613913658	1212.53260347932	1274.05955610645	1021.50540050222	1036.61238408027	6070.71736325639	1184.18018643248	1035.2315815131	1182.86147008619
34724	2	5	Cy5	1031.40833365183	1011.7502484057	1412.82101744309	1390.33361241276	953.537597959939	1301.56548080503	1065.07242182623	1053.50900764294	1382.67772020636	1027.59065348966	1001.27306606669	1063.52613278367	1206.95133188483	3106.51039825844	1340.21274827299	980.802974269853	1379.51293382717	1030.02787546132	1107.53390595444	1024.00727082287	1662.8180377031	1537.07739260427	1417.57874206293	1058.50000996229	1066.89683426829	1745.12508158065	1835.67143283733	1016.22220456874	1225.65762528657	1592.73346591812	1073.47505718192	1191.71178312608	1029.85536433569	1023.38235808462	976.358409530406	19905.3121498972	998.267569018363	2542.57010622463	1261.97145389847	1557.16028013832	1048.64279356395	1463.43774538881	34330.4831014857	1082.71892241811	1104.17860791975	1214.52077840577
34725	1	5	Cy3	1045.80411232067	1045.56768647063	1486.02915935544	1526.83637715089	1018.26187568566	1222.77244825796	1134.89918498895	1093.69169244248	1411.596118048	1023.4479750625	1039.33164816505	1167.46378278724	1123.58891923604	2093.43334432551	1200.12471996054	1131.26241988392	1111.65898921925	1099.64764341292	1082.22768266707	1014.37163811512	1102.46627423971	1266.90919975845	1835.14357154337	1019.3222841865	1197.51877017433	2534.79053953236	3444.64223969569	1084.72847168562	1131.65916076403	1528.88740455633	1104.16742464681	1819.23759125355	1018.20125569734	1044.38965336919	1006.88539273527	17525.1382376322	1026.69036633791	2714.44659915971	1284.12359275419	1402.97833738657	1080.02035107636	1141.19319858783	8583.1243394843	1249.73311490001	1099.99186004153	1146.5950102291
34727	2	5	Cy5	1035.01851482061	1048.98535128434	1480.54239979304	1455.09651643239	1054.38023468409	1286.29680735919	1202.61632990643	1090.07185868058	1182.70556864702	986.830595780318	1063.68605158023	1187.09858017213	1146.66349168587	2431.50356525421	1267.39859036027	1169.63891103201	2393.9648325333	1096.91082019181	1003.43552874316	1008.74328846265	1354.08515965437	1511.31528334161	1383.28812964723	1063.59662596419	1039.65091398479	1259.11431335813	2140.96496756798	1070.41031774233	1843.35923932165	1581.94064592853	1107.63299600785	1114.42069726795	997.204661498453	1106.01025485417	1110.3678573193	22834.2392150361	1025.27538473113	2613.1033873773	1211.79288031587	1398.89695653633	1003.54779610873	1557.31736536551	15067.4014370166	1482.84953448526	1286.04049938745	1063.13917173167
34728	2	5	Cy5	1069.80439762878	1062.36546301913	1384.66756211154	1481.98007397828	1025.62503765043	1112.20265476339	1055.49380544207	1020.65571401707	1328.30242015946	1051.04850556047	1207.07773997968	1113.10240507248	1035.22812214244	2487.77991246458	1965.11890624665	1111.5591593617	1333.77318161175	1020.58184097828	1107.05861556964	997.895664687599	1272.39155793196	1404.9750183927	1776.93051965392	1012.89063054863	1086.27722875617	1521.1220481991	2114.28733899563	1005.11471413552	1054.4720009463	1481.67468744604	1104.04708431817	1221.53163349821	1066.8819319435	1238.19150399842	1010.03824753065	18787.3122283566	947.360862769985	4617.80231116655	1388.99799535167	1431.73573955776	1091.44900752853	1135.02545083225	12174.3112357036	1314.52453394152	1127.49725589472	1150.73643640013
34729	2	5	Cy5	1049.19878396716	1062.34557490811	1553.33196807803	1136.05044762923	975.51114461473	1227.42106857775	1366.88110007662	1132.3538349585	1366.28618359946	1031.41849797892	1062.50210047509	1201.74191393988	1065.26578112696	1784.53549390159	1114.19245343701	1165.56925254425	2018.1160667315	1048.87331981155	1081.22463633078	1011.07182380379	1300.88585218752	1390.83969897101	1380.49629091877	1003.31223323117	1074.67636644264	1634.61656074714	2320.47662890104	963.154029832318	1240.70364165231	1754.58275004695	1117.75360511997	1001.92690256635	1067.65617971173	1076.71534328701	1008.41260222139	21397.6711876498	995.012409884399	3702.87128766299	1094.25323203699	1441.47909738362	1057.94331709835	1062.91105155169	23651.6716383699	1300.90205971445	1095.83000219512	1128.77931643241
34730	2	5	Cy5	1012.95367511097	1089.83105118649	1246.63390474139	1427.12981103756	1006.24684268694	1210.16412561479	1244.92284954169	1060.63859698878	1410.57954404573	1107.86334903593	1126.09303925032	1203.84137493371	1079.08983102012	2186.42704090894	1423.75496568914	1127.48671973107	1280.68386651396	1020.89397855818	1373.33500602502	989.397174937371	1528.68689150425	1660.95274717348	1454.74770365536	1103.02931825354	973.770657716821	1376.13007354983	1670.60354896327	1105.89007322352	1410.8768170331	1592.74114961384	1155.36922788108	1008.48654815065	1099.88068177089	1155.74246788215	1023.03937648507	23714.5885950666	1029.12915949257	2940.4260359506	1153.34469856349	1572.69006539259	1023.02495811092	1074.23453665743	21836.109723131	1275.07713386477	1137.36050791696	1039.61909239907
34731	2	5	Cy3	1037.01094600394	1056.27759018233	1265.09110625588	1442.4109336986	989.436463803148	1272.62105694022	1358.50537620508	1098.32680154372	1327.3128725727	1020.28036118115	1156.10072284031	1105.5961590413	1094.45074142219	1359.93517022288	1158.8717590868	1199.1341405693	1904.12706030049	1015.18083867104	1116.3624327474	1000.70093897447	1334.44275886471	1577.5666165932	1660.06303026201	1065.85180070377	1022.05170833182	1677.34337474978	2243.38765148512	1172.78875627456	1766.4065596955	1560.23982450814	1256.3116307281	1123.22294442952	1096.75318115912	1091.7688643302	1037.54790140478	23709.1316011258	1035.18571655794	4600.98558463111	1041.29813945123	1595.02169733926	1072.54718374216	1266.33675222278	29142.1999313903	1342.04897035029	1348.29559171992	1110.17318115888
34733	2	5	Cy3	1078.42594096403	1067.89646288614	1407.75555816754	1579.40865849914	1002.38782347171	1208.35141462562	1211.60430999825	1134.59946443026	1256.70388603421	1037.56978130751	1086.73021504736	1148.14212957555	1059.66719472457	1715.49291269822	1316.569902898	1164.2889354951	2160.28536097014	1114.25622127172	1248.00986622141	1018.98499109553	1260.56930301304	1558.53249258796	1515.79664297767	1043.38882094015	1022.09876928947	1453.88809093853	2396.82638507011	1119.30334763319	1683.73376032803	1606.09169287807	1110.73521494878	1219.52602762042	1053.06329368	1084.97536034823	1007.8597701633	20186.8798791132	1031.37087910926	4082.94035273768	1172.57624583577	1695.41926670103	1073.62153340859	1335.39072583598	17988.9687614224	1274.74372952867	1188.17971966425	1095.26085508507
34734	2	5	Cy5	1084.10553242311	987.465323237319	1659.79186783855	1265.83484124458	978.664447785641	1466.18986049576	1202.05630671063	1062.13622723151	1621.68837752948	1065.94692496915	1122.86752639222	1218.3472017813	1043.52314711767	1719.04393147809	1952.61503032717	1120.42181176097	2570.6643839122	1018.68918654639	1125.54317542324	1059.54732297065	1393.82746815435	1622.83998789691	1459.62641435121	1008.85555945101	977.930203251745	1163.66826005784	1813.12435617604	1023.705639467	1742.38278624301	1761.16403744185	1011.64297909901	992.066399584848	1134.63105273418	1241.67476026877	1081.13066525415	27719.4441071639	972.432388036862	3614.37717392172	1067.42720611915	1441.13557574018	1054.381220024	1234.43578419318	20713.501985527	1188.81500563927	1255.77407331695	1065.15125403415
34735	2	5	Cy5	1135.80293200864	1099.66910609402	1422.82217292004	1272.12997802336	984.547492833202	1330.24990999637	1108.33774445358	1106.80994109522	1464.75586712592	1075.4099228673	1082.20089901654	1113.94629800962	1093.9243363949	1806.49552927997	1290.07068969422	1096.02565134223	2281.05624754302	995.791201302982	1087.52468855801	953.370900302636	1905.54270127925	1423.02085364453	1457.87528303964	1006.21627101073	1017.41373034988	1168.28548940224	1748.61114412006	1314.94290477007	1318.0068355306	1584.46734286625	1197.09609439517	1039.83108320791	1137.21116986495	1105.92649488746	1053.74954948746	25512.3497981488	1051.42596199582	3495.31967511181	1149.88633991711	1697.68041388974	1036.33644103813	1248.4737176412	21107.8388168895	1226.99216943686	1047.26931073471	1154.09131211509
34736	1	5	Cy5	1053.44534888577	1064.14782045528	1364.42129392463	1358.7240260214	1021.77931121951	1223.10600867645	1163.44915712483	1069.33135032964	1461.66846957248	1021.29791302226	1089.82673306688	1176.46017144304	1065.81717031953	2869.84713844403	1118.06217463154	1257.5967799927	1144.13082671372	1132.42773042207	1133.27142425093	1039.93044145832	1190.33316873986	1259.96353883021	1626.4552359827	1051.57420949996	1118.86656352462	2441.41825970405	3666.86038725817	1110.85415591297	1124.24361144674	1579.06583822126	1173.8563148851	2703.71598587325	1020.04115940174	1080.89885816244	1009.36042337764	16320.069722306	1047.38763371914	2312.54760060155	1414.16944010359	1246.37893866578	1049.99935196349	1051.41746880664	4655.53328763635	1208.38035550493	1136.5226158269	1117.76730489645
34737	1	5	Cy3	1094.77197162638	1068.94977111078	1582.85387698578	1571.846947714	1051.38914495335	1179.30420707283	1126.24904658475	1062.21574141182	1447.19660170546	1015.76917824607	1048.16349210591	1121.40594254773	1080.70541301803	2609.59785422656	1147.90260626129	1134.65236431978	1349.47264986963	1121.86902885208	1073.44322491214	1032.87029884315	1145.84621569427	1341.75964870483	1954.35558520323	1008.65277427769	1141.48973190914	2358.77191089881	3574.98355604826	1085.48592053835	1089.6924995876	1472.99133917455	1077.74486542181	2112.08879729915	995.924527496466	1045.57307420644	949.35964520984	17066.8221163407	964.029210112551	2264.52261878799	1335.87172587341	1224.64109046954	1091.5145746983	1121.06569431627	7923.87411972995	1273.83580029692	1079.97514662739	1222.50877119812
34738	2	5	Cy3	1092.51267840639	1018.4727669261	1562.24427454081	1340.20573935256	1004.40578099826	1255.96945268056	1115.18643280384	1066.49366658624	1436.29492694935	1128.61972168989	1025.93555985109	1137.69676741811	1076.24736846534	2167.4678326651	1277.31074303034	1056.27539119955	1962.32289335532	1058.53514197597	1126.57345335063	986.489756469077	1487.59763874455	1518.19367176591	1467.92938102198	1024.08452198704	989.973322884662	1335.28910479507	1824.88245816832	1047.10579105413	1296.97453752494	1630.09742595918	1083.13905278718	1115.66492428691	982.387810543005	993.959808560935	999.426878229981	25506.4656937048	991.859697861685	3550.60969180926	1111.26355238516	1650.36877102539	1089.1094065307	1240.98034071946	21891.3084158605	1316.10076627398	1175.96045369943	1148.59196133396
34739	1	5	Cy5	1101.83245588757	1046.49397437444	1796.87993816948	1551.59867881727	1062.25814301321	1189.63406449935	1128.67798558296	1034.36521286645	1521.35830619505	965.547837676993	969.23213014891	1039.97922910851	1097.7364333361	2291.08362439304	1166.65232467833	1085.47311913532	1218.18597667243	1192.8139864508	1064.8974457867	1067.10942775042	1127.07655419438	1367.71451400192	1487.14535411474	996.478578786427	1090.67746422804	2368.20650339054	3772.94899363053	1101.71017266463	1068.15180158542	1428.79160168726	1097.44348078669	2196.18096327275	971.867170720565	1057.13066889875	965.255393321068	16513.443259203	1035.19516820241	2625.69253036171	1186.06234942646	1270.46861187726	1081.17344965824	1082.24068520416	7858.74804715917	1186.91390916166	1032.23640950856	1114.95686520089
34740	1	5	Cy5	1016.11799947401	1054.65579922384	1600.44048881192	1433.25860847468	980.897359635571	1182.97227524473	1157.51834613561	1064.47328487404	1359.09286210076	1024.05616273994	1076.24605402148	1119.57510206061	1067.49724344415	2213.53728006699	1524.7351594603	1263.3502941008	2198.60638357171	1075.04121541033	1067.62739616888	1046.04047229632	1214.41457065354	1267.51654010599	1424.97747491225	1034.12822612979	1041.66864456397	2650.06079747451	3080.42652949576	1272.61518388437	1085.88343434119	1708.17282605657	1077.58116269964	1490.94454558746	1038.47819902118	1022.20989165055	1050.43364459927	13842.0542764716	993.833143036724	2726.25032082584	1157.82133901855	1168.97430270773	1012.34473289338	1166.5712853914	6240.86856045594	1203.12291787209	1141.11883092446	1059.40278463478
34741	2	5	Cy5	1250.13215178908	1274.29769018384	1706.22708449137	1179.04129075292	1084.19770732434	1424.25199617538	1061.12551969419	1158.04441484529	1303.96491091884	1246.82339342138	1154.26817982237	1138.07063566908	1089.62607590406	2067.17398569689	1471.4229576484	1125.55290139105	2503.51109267687	1015.07205928655	1010.32677624814	1026.34031822287	1473.09546621093	1571.22651096351	1431.44039329767	980.285583288304	1090.69972744487	1217.27112514948	1811.87142930946	1053.76387899459	1225.11489122248	1378.92231724482	1002.11223592836	995.897294971659	1110.03840683999	1269.17090712071	937.201120382838	28091.9547715469	996.419131715552	3633.6970952069	1157.67688363644	1380.58289837931	1088.02743658031	1103.11751975055	12273.9615188204	1162.10475877209	991.27093217319	1228.48160728648
34742	1	5	Cy3	1032.11580314317	1048.97468738377	1632.17829273651	1533.86999999984	1005.62617535874	1247.9482883687	1177.65670330679	1041.7498286534	1497.41872656098	1039.0982388081	1057.84805069212	1168.25421134369	1120.54105907175	2421.72766264932	1131.22284598054	1111.7039103146	1219.09547276215	1097.43178290903	1059.32359627485	1033.60259119435	1113.31839627347	1292.60647635676	1782.49795971226	1032.78743337144	1219.73326068605	2577.74441681952	3742.78827563278	1151.79449131394	1141.91476535614	1482.95368786852	1074.10971223439	2042.06307419885	1010.53372964202	1055.11568867773	983.127890852339	15318.7294110044	994.621676410443	2439.96131472306	1233.04871320198	1352.67560979924	1066.0967331886	1075.46172172152	5156.43178111869	1162.20608053036	1076.50988208989	1138.33206328738
34744	2	5	Cy5	1067.82020393228	1071.11155700627	1270.94052373579	1778.15912581313	1097.45211173553	1209.68741949321	1236.77926538398	1147.83233127923	1140.76605387513	1022.15241233698	1126.263623436	1098.20841907728	1085.15833204169	1242.57343272718	1153.41335869118	1372.89529680851	1451.83946575001	1162.36457955158	1108.43344615241	1027.06208687733	1363.34157116768	1563.31832162916	1170.35292275463	1182.71190033078	1146.30460246331	1490.97818412226	2023.97197210372	1105.95694177995	2064.56869092341	1612.45735056349	1327.98019777558	1723.2548362123	979.987902409892	1336.82645109123	1075.64716573441	20477.1314311427	992.938047816682	2044.69600358159	1257.0372863028	1521.3353807493	1099.41225440504	1134.45191584636	17857.4279241267	1181.07287872748	1325.39354980486	1112.01260285031
34745	1	5	Cy5	1055.65959714463	1086.25591990435	1544.81692542013	1436.82630200573	1010.68940745504	1243.96065576894	1197.67091361512	1114.24030272303	1522.59797289971	1016.98986612316	1071.30277224913	1160.05347373751	1064.19610791351	2425.37364197414	1208.12674179519	1145.44654118208	1416.60780371409	1092.85688128462	1067.63540851655	994.465206138506	1266.64892491404	1260.12631866292	1579.78166410919	1050.15306329472	1146.41327805488	2478.35057075093	3248.0897911207	1047.93100793972	1208.67315519421	1725.53570686275	1101.04181455406	2081.30218184068	1028.8051021187	1060.1672327217	1019.2336382751	14170.684356554	1024.21001808365	2322.72142448573	1219.27721336758	1308.60218011945	1072.47654249466	1028.98044669398	8774.0339530302	1176.95349539035	1154.75159203312	1127.21739033831
34747	1	5	Cy5	1070.80566390418	1055.40769949994	1854.8682518986	1566.69857210046	1069.37837413129	1225.68527413428	1144.94899211281	1100.32775466126	1413.98338780001	998.706079011243	1072.3904179653	1126.68563845162	1091.98921879499	2589.49095088831	1170.41231235391	1088.45098847598	1272.61789006913	1166.43182031529	1076.69940179127	1033.39819186811	1122.04963399074	1370.44648224088	1696.41309504171	1073.42009934181	1161.79803746677	2559.45819177785	3982.06335440371	1086.47035612404	1080.94929989611	1486.83561544304	1082.80229557576	2531.24761556887	1002.2419608497	1003.78083781404	958.760335967946	15002.947324818	1002.29597888257	2516.69733541567	1281.28362520731	1214.15060276184	1058.75858160956	1097.3705975798	4239.54356285985	1197.58914698071	1073.29012811222	1116.85734218608
34750	2	5	Cy3	1116.74572621845	1041.46146977108	1596.75679382579	1358.35350176984	1014.79011808528	1274.88392034665	1199.16794984283	1138.5813541753	1386.70732818987	1079.55387608871	1124.60540686297	1179.362359192	1103.00512539619	1643.52216335977	1410.0951390194	1079.59007283796	2756.64195127775	1079.92169652592	1240.07952128134	954.340769456968	1419.00447019432	1447.53054987628	1454.81039341279	1009.08913398823	1069.842231807	1458.03405694838	2173.40298619755	1077.53969074361	1846.17789469942	1646.00744431889	1111.04993745698	1129.6473414478	1018.18136518878	989.456043682391	989.10223957951	21176.0620133457	954.42448890697	3253.45659551774	1217.14406303951	1516.43234344734	1071.37196362996	1389.98405676645	16338.3876367037	1356.40243971522	1180.84082004849	1154.24499583108
34752	2	5	Cy5	1074.77393091997	1065.41734060028	1342.59106301754	1537.57599059038	1034.32989387552	1612.7830563765	1296.59517034193	1074.17771261964	1572.35100017024	1123.07863031738	1147.34345063924	1109.90928525893	1097.99379703142	2009.92136933972	1362.32990334595	1391.308377177	1623.72244347056	969.944020389489	1158.35340845305	1013.84926056035	1935.7027497416	1692.53869677269	1634.24599289618	1048.46999753588	1186.6039429037	1897.50753137473	1646.27363918479	1125.35955635495	1140.75415737212	1664.73729185778	1130.65492446709	1016.66929433604	1079.53824617403	4177.41023229236	1063.92850073965	26139.5354932946	1032.20937700767	2130.50735264988	1347.18961470326	1808.55901216498	1051.78667123818	1369.31834643856	10700.5429455681	1263.65691526441	1096.7968777144	1090.55111772857
34753	1	5	Cy5	1101.77750999336	1015.08689630409	1496.00470363171	1308.16098841911	984.45736477826	1199.68977461819	1110.95721040802	1018.25498455977	1616.78180272135	1010.89685155961	1026.03211676893	1110.99180717199	1075.03694772671	2645.67506731369	1288.09618852398	1139.11627644921	1424.94374294183	1093.39796174347	1109.60663607232	1006.28333384912	1269.68519600464	1235.50101500022	1763.92636830938	1056.16449897459	1260.14756643733	2486.08071838596	3080.33578375906	1096.91273529407	1102.21655231913	1313.12049168038	1029.29948259308	1435.63566524212	1040.05164678703	1096.22730844183	1044.16108983715	18656.4216709075	1041.79847694205	2537.42647803359	1167.48499290566	1219.18810734835	1035.85867923583	1063.99171083678	8710.42459729995	1142.04072276817	1037.35756402421	1194.71471244584
34755	1	5	Cy5	1048.65943081094	1066.13145017626	1618.99423095622	1435.80241818588	978.183728924822	1139.33743540592	1119.50265472166	1020.71037103437	1407.20134724938	1024.05128236916	1038.39102993613	1085.95601179572	1079.20451044745	2614.74019863018	1177.89680591836	1111.12235322245	1196.04474543028	1129.13430644257	1061.81865900235	965.709327936848	1159.61811936191	1258.12353658743	1647.07030334462	1034.89676444241	1209.96614851273	2651.94090420511	3323.04662917276	1058.02519543327	1016.95350318005	1535.68984467778	1109.78897817602	1798.60606524308	976.145054769297	1007.34018143378	1014.59045069946	14411.3368100543	1054.34379268691	2390.83377234697	1523.57413018361	1171.02798197547	1082.50046205185	1057.39918063498	4380.5505706671	1238.17108243661	1018.40964494606	1141.80324412942
34756	1	5	Cy5	1059.76816793224	1100.64985903762	1489.6295795903	1548.02748180533	990.792024704955	1307.02501141323	1340.98447975679	1039.80684669507	1729.17123867581	1125.06780694682	1154.88768052348	1111.37701635116	1031.57824022833	2220.51064890553	1014.38192014453	1175.38575297753	1409.32947867288	1067.66876039503	1083.23276137197	1084.71594660739	1201.15461285482	1281.48355872674	1739.18930390385	1052.50961295919	1082.580935776	2251.55820369838	3493.16869418879	1121.97773357133	1105.38327175897	1370.33632693094	1034.1046033499	2605.43699653032	1040.85376414338	1153.72179151464	1012.63546223096	15608.6249535611	977.677783168853	2283.41781011358	1163.32692602088	1379.6785192884	1017.48008619594	1291.86475044848	6145.52678197833	1189.1071331629	1046.97375351748	1218.14639411982
34758	1	5	Cy3	1079.37888093447	1069.95061236319	1668.94470490206	1445.75933745498	1032.39187997024	1106.02510406631	1093.37059534018	1071.27495586401	1416.05628163138	1033.49355147761	1028.37833772988	1134.73405136511	1104.9736533636	2594.37814282922	1084.15281604951	1094.78024753084	1250.14907792046	1093.61321722556	1065.22384478931	1015.04191885488	1111.78865047115	1331.50410318427	1706.10964270952	1006.35742628082	1131.91174535151	2820.81321088664	3671.35556549559	1099.90810053979	1049.19771252295	1402.91104586104	1051.51498941611	2274.84588971847	997.770421616304	1064.6029939934	966.349556932142	15547.2766550828	989.388002057989	2325.35796732805	1443.40365109692	1220.93661196798	1068.45827716444	1114.00313795386	4570.66639909059	1208.67851253933	1098.14556374221	1150.45163077463
34759	1	5	Cy5	1088.21484810548	1130.58281335107	1824.08736362694	1380.318513729	977.384642283704	1191.36965471885	1124.8711512684	1041.25819582242	1548.58942706166	1025.66581258866	969.919543459568	1115.18139648569	1097.66505028473	2950.89863561263	1190.26885437033	1050.09018632756	1230.74763060401	1101.4456110127	1146.70454423123	976.89703350229	1112.6942528407	1297.47885883199	1787.23017681962	1026.44009275955	1230.36762549576	2866.7439976592	3047.62396733088	1052.37557976885	1059.62977622999	1453.58437239818	1061.93522023466	1928.94171821339	1044.51678039024	1024.99728285968	988.553792606409	18415.8266256508	965.076784248145	2810.7070685658	1220.19137488188	1238.30101756319	1119.97645066872	1127.15704877337	6989.0303643175	1315.03934515375	1046.80917571844	1130.41260189725
34760	1	5	Cy3	1041.35313369491	1075.43969979939	1595.88465511167	1583.79429371379	1008.22371962014	1170.06596820712	1100.37448279907	1013.1637789572	1424.5423070577	1006.05962732157	1067.92155089592	1189.58165875226	1102.509452445	2454.38606817757	1120.44658546544	1128.98408050614	1287.66703197128	1100.93562364745	1063.60390625536	1031.23908310438	1143.60946296107	1334.10372145074	1783.96386757473	994.952194688958	1222.29944922168	2568.08494567303	3252.05320028362	1092.97423694244	1091.03852663655	1451.91436868789	1075.59641112199	2376.16522315863	981.808737518155	1070.36362596779	986.108749490948	14740.30967274	1019.92514088027	2358.74345340042	1231.42993282657	1311.15926836915	1064.44889003558	1094.11557248558	5814.11059610183	1237.98937621175	1101.97972665601	1168.04601099663
34761	2	5	Cy3	1056.81509546127	1047.98293694059	1614.98988181374	1536.3394824849	976.477042331162	1840.80678436131	1130.17808756266	1071.54284886964	1468.64634157076	1037.02717975912	1069.38009425724	1175.24522084561	1094.53929190342	1734.91412053657	1713.4629519055	1051.6599097056	1941.45460855762	1035.68029613845	1049.88515684223	1006.6183905201	1298.39594883908	1571.95077489955	1446.08001292805	1016.67113340545	1072.27231554991	1649.46667145411	1756.29303498006	1078.65218185712	1263.31336040932	1630.59800224152	1113.71447574885	984.433266753278	1027.01664649547	1007.57069390017	987.68588009854	29408.1908817157	996.443806956697	3737.23101541829	1123.79833302605	1771.69879161015	1066.45958472443	1295.70269328742	24094.1153494603	1259.75972627016	1114.57681723615	1098.13365510836
34764	2	5	Cy5	1006.65613344929	1042.29031711426	1396.86104966625	1351.31416951469	951.151525732604	1373.81387606118	1058.69496367106	1018.48820089652	1382.40637731241	1042.53301227987	1090.93765367778	1201.82376892735	1040.15475243792	1914.26567004675	1605.75662881475	1013.15650793651	1651.17372632604	1044.69627458486	1080.09716794628	1018.6597458687	1277.17502733661	1541.75118078152	1217.75650351639	966.574185279136	1122.74376898257	1542.54081015162	2048.50445733352	1068.20553917055	1184.60773541728	2245.88111874226	1078.71947787127	1128.29228247721	1050.71609445578	946.736549637658	1018.26388862888	22354.5895652771	1040.60525416002	3509.92579024124	1207.58615028657	1359.55726565662	1087.28126939316	1056.23126656733	16428.869824312	1417.45374999546	1131.52738365236	1072.0607852417
34765	1	5	Cy5	1111.48158865751	1047.22849770405	1626.90404599293	1290.40926792234	1002.33419637567	1300.18625735767	1030.78387760702	1065.17570435724	1491.83972596938	1073.92242153862	1077.8478724461	1132.3945132977	1074.52069918773	2427.36461888535	1263.3678115653	1032.55134557117	1357.31315719417	1249.83028339739	1027.08794437385	1056.59018966332	1077.79324321611	1353.27182503644	1680.81716521168	996.439911270204	1166.84023794633	2483.59194311552	3257.96008697799	1145.9082479444	1067.08739169446	1410.94770255972	1052.90871367152	1649.56033374368	1020.4728409714	1068.60043131898	968.626686950287	14592.2359661913	987.324987606673	2601.6189459466	1274.37629474405	1251.68289689313	1036.86231035561	1136.92573190292	5216.12099512389	1174.58571512035	1072.55397201361	1091.68740772332
34766	1	5	Cy5	1137.95574650003	1094.63574969453	1573.73753629142	1522.24362417529	1009.11514010033	1229.58526190186	1225.80002138403	1064.17398398612	1461.28780067368	963.1557801027	1085.21566094078	1234.99490470407	1094.82404640977	2415.00491276918	1089.86743324312	1051.23703509418	1197.83127130595	1132.69319722144	1110.31764946098	977.741128141328	1036.92019911033	1467.83059763519	1741.4662203608	992.753292392179	1101.73238781824	2392.05044360439	3698.29094410836	1249.19137089445	1137.80185637821	1350.51514791021	1079.49263766294	1756.53593284735	1013.15438542425	1133.49789266593	1136.93901346618	17233.8078541154	997.428423988814	2308.23916760894	1217.42120042656	1201.50158500745	1074.12407544089	1048.76498585933	5066.05132557294	1135.35902662487	1037.18857190094	1147.63914351369
34767	2	5	Cy3	1093.16764889019	1044.70128990599	1526.12319887807	1674.73929881747	972.331056010304	1326.84867230834	1191.76398044598	1050.84563855931	1407.8725669404	1133.3983649739	1071.92460848604	1213.36456209553	1113.48251085165	1998.0267783058	1307.58551851175	1107.90367948484	2487.78310397497	1027.55978280149	1227.45675423519	979.005087441073	1497.97482151702	1673.18279167424	1490.57043135426	1018.89847635621	1083.13969094292	1324.04787663967	1867.30803809488	1027.71495591162	1615.70789364762	1580.01332756216	1120.7756454858	1104.74599360956	988.434175808543	1009.90753421589	984.705976138522	23952.4250553215	980.273144355619	3171.5025618871	1110.65762679049	1767.11843788818	1088.1876857532	1209.29369220278	22212.4669423751	1322.7430819927	1158.03297294608	1156.62521916021
34769	1	5	Cy5	1074.20489325927	1081.6925626936	1599.76313682296	1599.12910706308	1055.03631950696	1152.9410209518	1168.72960875181	1090.03786640364	1378.23549635294	1023.38863886581	1075.68635943133	1164.94500805298	1074.90998190378	2940.28333455615	1204.47369922194	1031.24503372055	1322.78643449728	1033.42126624905	1054.47747255676	1013.20418568462	1146.18193508262	1334.89821443804	1735.31511108843	986.728709789055	1220.84140240333	2570.76947152702	3759.4953786223	1105.45112444396	1082.82165619665	1570.90975978627	1084.92156513188	2279.6502394991	985.773768384256	1161.49066907708	1074.07901784959	17368.0178281538	1021.73639988419	2440.11738194102	1261.93232754292	1243.69838152659	1080.89576101202	1074.20207503739	5598.66033946373	1260.53469726805	1096.67870436069	1195.50689731218
34771	2	5	Cy3	1089.61540848757	1048.41252630352	1532.4967337301	1434.52545275806	986.626418425851	1499.29648242635	1109.7696785089	1113.27121308571	1441.92764146094	1044.92476394973	1052.98295750699	1217.09871624375	1142.37592991671	1955.08863858457	1501.8171550059	1051.83565181226	1793.21103054753	1060.6755516209	1224.81987545746	961.286124387842	1974.25450893512	1440.27402632192	1710.19136363261	988.095193496272	1095.02211080189	1465.51267404656	1889.79026853087	1050.34796740562	1195.47485873994	1786.18535996114	1085.44424270469	991.202820475352	969.261248298776	1023.27587795361	963.658602209675	20481.4613381049	960.451107362494	3233.79857111241	1126.48861986137	1563.20975817538	1107.37343296866	1405.39172039586	21504.6662703627	1540.27809957168	1135.14147216187	1197.62592547346
34772	1	5	Cy5	994.714971251401	1038.64941113245	1651.04202269502	1649.39250024222	1082.43515213727	1170.79537507542	1136.02705164956	1149.36997087534	1578.76508083557	1027.38241557865	1065.35973525438	1170.43161874704	1105.91100709346	2747.33652825216	1095.41443370162	1071.12333625742	1190.87667007804	1174.10910061715	1016.67276537773	1052.04837972355	1026.91812845314	1349.52129594359	1898.73671666457	1083.39688145409	1260.60492576151	2991.47174144099	3967.00658768633	1146.17698121618	963.214090772992	1401.54714697191	1138.98976432792	2407.50224779884	1004.92941759047	1081.00196683928	995.116997032327	11527.9128586663	1088.81360189267	2196.87481228391	1181.977089967	1173.71343730559	1075.11190624411	1057.14769993771	3065.84341164573	1227.17957986826	1009.67308136493	1085.81223879267
34773	1	5	Cy3	1064.32291915664	1048.6313799931	1602.0167329448	1488.5307448103	1036.59154356909	1192.81491245243	1112.38053782981	1057.95643875557	1484.06654728302	1020.48190211961	1068.16232741708	1160.781638659	1104.83836984564	3073.77760078102	1119.67458256638	1091.07758941786	1270.64729195618	1098.45482716544	1094.03153806281	1023.25298636553	1134.58001985795	1363.13814783713	1763.82996824461	1016.17267017074	1159.38618695511	2721.87147863308	3883.26208274998	1119.83147015844	1062.81035048845	1503.4666295987	1062.35497852929	1918.62472853873	1025.88567901239	1062.10598663376	977.073647761563	15832.2121262892	1000.77851677301	2461.19392034771	1223.40437545896	1246.9559833447	1065.47754089748	1132.08089691854	11537.995661765	1211.51254664857	1102.14727410713	1170.87680244102
34778	2	5	Cy5	998.167802226138	1215.85233935804	1158.19420031323	1580.96022486049	1236.34267509994	1341.90672435419	1201.6665415279	1169.43356886315	1445.01518701708	1098.15171163127	1108.84803036612	1104.62268409044	1091.68380530502	1190.7839941947	1265.00138462497	1321.26052436524	1381.59009108087	1060.47666259512	1350.9142242347	1064.48266748624	1351.94129293604	1279.37937431618	1290.5510203336	1043.97126811131	1049.29932481889	1205.10744071274	2071.75485351993	1051.6809451389	1734.75745004513	1640.80128099467	1104.9539289311	1429.57684146607	1022.80233664618	1076.01493680532	1066.65293923333	24926.4549877398	1058.68338159756	2842.53697139694	1071.31257499212	1360.37044963932	1167.45255486636	1041.49215792894	18858.4322463097	1197.77255453323	1095.49351418543	1057.72723030488
34783	1	5	Cy5	1084.1470352803	1062.27977920688	1540.04361678975	1543.8133830189	993.919503710699	1123.3699931701	1166.92636350694	1036.7575504427	1432.96090592089	990.844985455332	1112.23763970628	1124.57788669544	1045.53712559823	2378.63224732869	1279.55811846521	1248.74452501546	1249.06022940334	1099.27142344048	1136.34266830817	1005.50290025159	1189.59603193689	1344.30945047127	1731.48917770404	1012.34553863526	1028.47903832189	2267.42713763102	3167.93336170838	1056.32448411992	1181.56217340038	1472.71084213211	1088.78787051249	1852.32787966667	1040.05650626749	1066.47284285446	990.112751706562	19311.4054231784	1075.13331970958	2495.90547466447	1224.60837666967	1334.91349252721	1097.89968824636	1036.49868558839	6033.03728959351	1099.75197966104	1181.11080308881	1063.74657940675
34784	1	5	Cy3	971.616993235611	1107.18996577915	1275.70937973962	1369.0485570802	1021.28835948602	1079.79255949228	1255.79916657539	1406.32915030996	1381.65229948932	1057.83059697867	1211.76694000805	1523.42824969106	1117.58622581569	1613.91267351561	1141.90087556255	1417.15354299775	1503.16096815147	1171.69073559365	1083.81238199786	1000.91932893211	1187.6992998759	1099.72117013935	1456.38557751997	1077.81641523661	1096.54068568903	1743.57937749517	2475.13911142353	1054.38657239881	1230.59124599106	1457.37745267575	1306.09482192195	1886.43642421153	1000.40604524151	1100.33297333014	1023.35575676088	15000.6751749781	1114.46798888143	1699.2647044298	1498.28599830185	1283.76247929688	1048.947365097	1599.89745943878	18412.2411037925	1391.86621747062	1107.75464132341	1272.13713923719
34785	1	5	Cy3	1059.38582602616	1055.07631980512	1705.71789183981	1530.73076968584	1045.31903552745	1188.05830614305	1096.95646370152	1085.81754004053	1391.44121004058	1028.1864063076	1056.58376767944	1173.0899432632	1089.24398365932	2440.72652072521	1101.70567768036	1073.25327182197	1314.03281750694	1135.15940001144	1094.51788978077	1052.02735352002	1097.84370843211	1360.66190669191	1635.5273908715	976.926009872978	1099.15229947767	2493.17319938887	3688.63870937403	1101.05410870913	1119.59092826308	1444.19796776453	1077.13333780652	1875.50668670787	1001.66975146386	1201.97667183239	974.266609908469	18193.0147605775	997.33963680235	2585.16162925904	1183.91010192757	1362.56115677058	1083.09333477608	1116.04663614979	7565.50386378897	1282.01764514718	1066.85027109193	1129.09741316483
34786	1	5	Cy3	1089.07202273597	1074.0810896371	1627.97218542925	1509.92881418757	1032.91664331194	1159.99509783578	1110.2331995029	1059.87496065947	1419.60115797686	1037.06382715972	1048.09009276195	1213.69846142841	1097.40790866541	2447.24872611582	1107.3732607666	1083.93726733004	1314.03281750694	1175.06572482885	1106.20556910629	1009.52275856683	1104.84974453221	1317.49214814985	1731.04944722203	1002.79752194894	1150.54866536027	2516.13535150652	3358.02221728761	1095.73347537641	1112.84400946601	1420.65627724875	1104.94092588102	1633.50012759419	1005.54956739159	1055.21944132143	962.562150106419	14044.5969834581	1006.51945132605	2330.91850518893	1233.32706072552	1186.06015579908	1096.20065760658	1128.45842567529	7318.33926895791	1284.17820159804	1091.88333189344	1137.74523922531
34787	2	5	Cy5	1021.80292628046	1014.74762122149	1840.68335355558	1529.57404489634	932.482141439712	1242.73083542762	1226.98212650494	1104.30253118066	1289.47089905215	1018.87154306934	1116.91491383817	1343.8242459904	1049.21653074983	1595.15431849456	1635.52688550159	1074.41606709166	2159.96350540103	1141.2975758523	1062.0039537855	1071.19925322878	1545.01268112154	1458.80994375455	1411.68494561556	1010.86732843565	1045.90323943866	1440.78876515323	2050.03008237783	1097.55677648628	1803.99796600501	1661.62122544018	1121.40168304262	1092.22665568492	1007.8387228962	1133.83306990209	1028.53883223496	19009.2804482014	1021.03881537576	3970.2570686113	1157.93577226477	1484.74029167013	1036.59202886437	1328.47639635081	19671.7175748553	1239.62262570687	1078.83661643423	1056.04778339631
34791	2	5	Cy5	1052.47751451083	1060.03323043257	1511.96732157801	1307.86848919339	991.223527129028	1304.73455752395	1096.94126020908	1057.46325535086	1334.23358018287	999.061418235781	996.224092575178	1150.27373590986	1131.47340048179	1730.05982082416	1266.02882916657	1081.28147038111	1623.77275565502	1004.76510821773	1005.88355357331	1084.19136795775	1250.56411525694	1441.60291671089	1404.75495398647	976.968286611934	1095.02635260697	1554.81950074205	1959.92861641988	1209.58289073024	1191.77535109816	1385.34434689847	1084.98236598471	1407.72822723951	1138.61529057297	1079.81444428781	980.05331338022	16606.8568177723	1002.13702172939	4132.89530087254	1125.4800802523	1383.53596644905	1029.91534750933	1072.53035443811	9219.12903315665	1558.01312909093	1147.72467301665	1134.49638060613
34794	1	5	Cy5	1025.58355553859	1096.17186686018	1632.43910235504	1628.57044697986	999.699861039551	1238.13502236822	1186.13858148263	1064.18237330109	1390.47876419326	1005.18676642771	1067.17804607784	1166.55583681228	1039.92330512794	2687.82552875779	1194.65657848179	1212.97201664764	1216.66851872853	1059.22620554928	1045.64589165543	968.290805997446	1102.64031494596	1354.12211262391	1736.96241311849	1027.50228537863	1167.49635447558	2468.07453547772	3197.23051496047	1123.85550377285	1154.45923521324	1442.6767725633	1110.00224850841	2483.59776659808	1034.88281059735	1050.79313948456	1046.63562174073	13622.138618645	975.077331756638	2475.29217663509	1251.9686667534	1211.13489829336	1029.26654457244	989.03746145658	6729.01817589258	1135.22682168374	1087.47766768508	1064.99166468362
34795	1	5	Cy5	1040.76505247371	997.938882731165	1940.43969764852	1460.36100088136	1062.28669410628	1322.78744506685	1054.26558505469	1078.52253135605	1299.65225589808	1055.17201310951	1052.18644633079	1230.78335256313	1026.68968162602	3056.88926314677	1215.60861033334	1185.95521017338	1370.69298646734	1098.42989263796	1145.35787196675	1024.02091275318	1138.15612184025	1453.85734582728	1598.85072406062	1054.14351504631	1254.82670204873	2075.08856719095	3130.05429103498	1064.37081374027	1045.67135902897	1359.12446519842	1103.27223372811	1556.17338260008	1075.22863457528	979.411512178846	1005.27669078584	19060.2907316431	1025.42701190171	2236.28557223169	1465.06109482	1131.69175394688	1052.80719096444	1183.10740638703	4957.72935228454	1150.38857520403	1113.96483538743	1136.98574455415
[truncated: 5,000 more columns]
